# Supplementary material for: Chemical genetic analysis of enoxolone inhibition of Clostridioides difficile toxin production reveals adenine deaminase and ATP synthase as antivirulence targets
Source: J Biol Chem. 2024 Sep 27;300(11):107839. doi: 10.1016/j.jbc.2024.107839 (PMC11566853; doi:10.1016/j.jbc.2024.107839)
Supplement: Table S2 [file mmc2.xlsx]

## Sheet: Key
	Table S2. Identification of proteins targeted by enoxolone using affinity based proteomics.
	Sheet name
	Proteins identified mock sample (mock compound is enoxolone)
	Mock samples raw data
	Protein identified click sample (click compound is 3511)
	Click samples raw data
	In the "Proteins identified click sample" tab
	Highlighted green are proteins shortlisted for further characterization
	Highlighted blue: proteins excluded based on their functions
	Highlighted yellow: proteins excluded based on their molecular weight
	Highlighted red: proteins that were commonly identified in both click and mock samples

## Sheet: Proteins identified mock sample
Accession	Description	Score	Coverage	# Proteins	# Unique Peptides	# Peptides	# PSMs	# AAs	MW [kDa]	calc. pI
C9YQ17	Cell surface protein (S-layer protein) OS=Peptoclostridium difficile (strain R20291) GN=slpA PE=4 SV=1 - [C9YQ17_PEPDR]	24.2851	18.87	1	12	12	15	758	80.3795	5.021
C9YHN2	30S ribosomal protein S3 OS=Peptoclostridium difficile (strain R20291) GN=rpsC PE=3 SV=1 - [C9YHN2_PEPDR]	4.56547	8.49	1	2	2	2	271	30.3441	10.3306
C9YI47	Flagellin OS=Peptoclostridium difficile (strain R20291) GN=fliC PE=3 SV=1 - [C9YI47_PEPDR]	6.0319	9.09	1	2	2	3	319	34.3536	6.96143
C9YIH6	Acyl-CoA dehydrogenase, short-chain specific OS=Peptoclostridium difficile (strain R20291) GN=acdB PE=3 SV=1 - [C9YIH6_PEPDR]	5.48689	6.9	1	2	2	2	377	40.838	6.81494
C9YHM6	50S ribosomal protein L3 OS=Peptoclostridium difficile (strain R20291) GN=rplC PE=3 SV=1 - [C9YHM6_PEPDR]	1.66409	6.7	1	1	1	1	209	22.3132	9.94971
C9YHM9	50S ribosomal protein L2 OS=Peptoclostridium difficile (strain R20291) GN=rplB PE=3 SV=1 - [C9YHM9_PEPDR]	0	3.62	1	1	1	1	276	29.8633	10.6382
C9YHN8	50S ribosomal protein L5 OS=Peptoclostridium difficile (strain R20291) GN=rplE PE=3 SV=1 - [C9YHN8_PEPDR]	0	4.44	1	1	1	3	180	20.4238	9.48096
C9YIH8	Electron transfer flavoprotein alpha-subunit OS=Peptoclostridium difficile (strain R20291) GN=etfA1 PE=4 SV=1 - [C9YIH8_PEPDR]	2.42926	2.9	1	1	1	1	345	37.1245	5.19873
C9YJR2	Glucose-1-phosphate adenylyltransferase OS=Peptoclostridium difficile (strain R20291) GN=glgC PE=3 SV=1 - [C9YJR2_PEPDR]	0	10.62	1	1	1	1	386	43.4827	5.74463
C9YJR6	Putative alpha-amylase OS=Peptoclostridium difficile (strain R20291) GN=CDR20291_0816 PE=4 SV=1 - [C9YJR6_PEPDR]	1.94407	1.29	1	1	1	1	621	72.6498	5.21143
C9YMM6	Ethanolamine ammonia-lyase light chain OS=Peptoclostridium difficile (strain R20291) GN=eutC PE=3 SV=1 - [C9YMM6_PEPDR]	0	9.22	1	1	1	1	293	32.1736	5.97314
C9YNI8	Putative germination-specific protease OS=Peptoclostridium difficile (strain R20291) GN=cspBA PE=4 SV=1 - [C9YNI8_PEPDR]	0	3.89	1	1	1	1	1132	124.685	4.98291
C9YP20	PhoH-like protein OS=Peptoclostridium difficile (strain R20291) GN=CDR20291_2333 PE=4 SV=1 - [C9YP20_PEPDR]	1.69078	3.25	1	1	1	1	338	38.1404	9.02686
C9YPP5	Oligopeptide ABC transporter, substrate-binding protein OS=Peptoclostridium difficile (strain R20291) GN=appA PE=4 SV=1 - [C9YPP5_PEPDR]	2.31335	1.88	1	1	1	1	531	59.6914	5.84619
C9YR12	Glyceraldehyde-3-phosphate dehydrogenase OS=Peptoclostridium difficile (strain R20291) GN=gapB PE=3 SV=1 - [C9YR12_PEPDR]	4.484	4.48	1	1	1	2	335	36.0105	5.99854
C9YRE9	Trigger factor OS=Peptoclostridium difficile (strain R20291) GN=tig PE=3 SV=1 - [C9YRE9_PEPDR]	1.76936	2.91	1	1	1	1	447	50.5539	4.70361
C9YRQ5	Tagatose-6-phosphate kinase OS=Peptoclostridium difficile (strain R20291) GN=lacC PE=3 SV=1 - [C9YRQ5_PEPDR]	0	8.09	1	1	1	1	309	34.382	5.92236

## Sheet: Mock samples raw data
Accession	Description	Score	Coverage	# Proteins	# Unique Peptides	# Peptides	# PSMs	# AAs	MW [kDa]	calc. pI
C9YQ17	Cell surface protein (S-layer protein) OS=Peptoclostridium difficile (strain R20291) GN=slpA PE=4 SV=1 - [C9YQ17_PEPDR]	24.2851	18.87	1	12	12	15	758	80.3795	5.021
	A2	Sequence	# PSMs	# Proteins	# Protein Groups	Protein Group Accessions	Modifications	ΔCn	q-Value	PEP	XCorr	Charge	MH+ [Da]	ΔM [ppm]	RT [min]	# Missed Cleavages
	High	mDLADGDATPIVVVDGK	1	1	1	C9YQ17	M1(Oxidation)	0	0	0.0002852	3.50552	2	1731.85	-0.471921	21.0047	0
		Accession	Description	Score	Coverage	# Proteins	# Unique Peptides	# Peptides	# PSMs	# AAs	MW [kDa]	calc. pI
		C9YQ17	Cell surface protein (S-layer protein) OS=Peptoclostridium difficile (strain R20291) GN=slpA PE=4 SV=1 - [C9YQ17_PEPDR]	24.2851	18.87	1	12	12	15	758	80.3795	5.021
	High	VLDKDNGENLVQVGK	1	1	1	C9YQ17		0	0	0.02601	3.05619	3	1627.87	0.352264	17.5562	1
		Accession	Description	Score	Coverage	# Proteins	# Unique Peptides	# Peptides	# PSMs	# AAs	MW [kDa]	calc. pI
		C9YQ17	Cell surface protein (S-layer protein) OS=Peptoclostridium difficile (strain R20291) GN=slpA PE=4 SV=1 - [C9YQ17_PEPDR]	24.2851	18.87	1	12	12	15	758	80.3795	5.021
	High	MDLADGDATPIVVVDGK	1	1	1	C9YQ17		0	0	0.002843	3.03931	2	1715.85	1.18441	23.1004	0
		Accession	Description	Score	Coverage	# Proteins	# Unique Peptides	# Peptides	# PSMs	# AAs	MW [kDa]	calc. pI
		C9YQ17	Cell surface protein (S-layer protein) OS=Peptoclostridium difficile (strain R20291) GN=slpA PE=4 SV=1 - [C9YQ17_PEPDR]	24.2851	18.87	1	12	12	15	758	80.3795	5.021
	High	DVENAIDDATGK	1	1	1	C9YQ17		0	0	0.001601	2.74399	2	1247.58	0.137556	18.589	0
		Accession	Description	Score	Coverage	# Proteins	# Unique Peptides	# Peptides	# PSMs	# AAs	MW [kDa]	calc. pI
		C9YQ17	Cell surface protein (S-layer protein) OS=Peptoclostridium difficile (strain R20291) GN=slpA PE=4 SV=1 - [C9YQ17_PEPDR]	24.2851	18.87	1	12	12	15	758	80.3795	5.021
	High	LGDSDTINLAK	2	1	1	C9YQ17		0	0	0.003684	2.34182	2	1146.6	0.207654	17.4957	0
		Accession	Description	Score	Coverage	# Proteins	# Unique Peptides	# Peptides	# PSMs	# AAs	MW [kDa]	calc. pI
		C9YQ17	Cell surface protein (S-layer protein) OS=Peptoclostridium difficile (strain R20291) GN=slpA PE=4 SV=1 - [C9YQ17_PEPDR]	24.2851	18.87	1	12	12	15	758	80.3795	5.021
	High	TDLNTLYR	1	1	1	C9YQ17		0	0	0.2029	2.21961	2	995.516	0.50183	17.8497	0
		Accession	Description	Score	Coverage	# Proteins	# Unique Peptides	# Peptides	# PSMs	# AAs	MW [kDa]	calc. pI
		C9YQ17	Cell surface protein (S-layer protein) OS=Peptoclostridium difficile (strain R20291) GN=slpA PE=4 SV=1 - [C9YQ17_PEPDR]	24.2851	18.87	1	12	12	15	758	80.3795	5.021
	High	IADEVGLDNDK	1	1	1	C9YQ17		0	0	0.06072	1.87749	2	1188.57	0.142346	15.1939	0
		Accession	Description	Score	Coverage	# Proteins	# Unique Peptides	# Peptides	# PSMs	# AAs	MW [kDa]	calc. pI
		C9YQ17	Cell surface protein (S-layer protein) OS=Peptoclostridium difficile (strain R20291) GN=slpA PE=4 SV=1 - [C9YQ17_PEPDR]	24.2851	18.87	1	12	12	15	758	80.3795	5.021
	High	VYLAGGVNSISK	1	1	1	C9YQ17		0	0	0.07161	1.73953	2	1207.67	0.385371	18.0548	0
		Accession	Description	Score	Coverage	# Proteins	# Unique Peptides	# Peptides	# PSMs	# AAs	MW [kDa]	calc. pI
		C9YQ17	Cell surface protein (S-layer protein) OS=Peptoclostridium difficile (strain R20291) GN=slpA PE=4 SV=1 - [C9YQ17_PEPDR]	24.2851	18.87	1	12	12	15	758	80.3795	5.021
	High	ASIADENSPVK	2	1	1	C9YQ17		0	0	0.1994	1.65149	2	1130.57	0.362796	13.0935	0
		Accession	Description	Score	Coverage	# Proteins	# Unique Peptides	# Peptides	# PSMs	# AAs	MW [kDa]	calc. pI
		C9YQ17	Cell surface protein (S-layer protein) OS=Peptoclostridium difficile (strain R20291) GN=slpA PE=4 SV=1 - [C9YQ17_PEPDR]	24.2851	18.87	1	12	12	15	758	80.3795	5.021
	High	LLFTQVDNK	1	1	1	C9YQ17		0	0	0.1026	1.56774	2	1077.59	-0.917038	20.2782	0
		Accession	Description	Score	Coverage	# Proteins	# Unique Peptides	# Peptides	# PSMs	# AAs	MW [kDa]	calc. pI
		C9YQ17	Cell surface protein (S-layer protein) OS=Peptoclostridium difficile (strain R20291) GN=slpA PE=4 SV=1 - [C9YQ17_PEPDR]	24.2851	18.87	1	12	12	15	758	80.3795	5.021
	High	VLNGDEADTNR	1	1	1	C9YQ17		0	0	0.2116	1.54794	2	1203.56	0.122107	11.4436	0
		Accession	Description	Score	Coverage	# Proteins	# Unique Peptides	# Peptides	# PSMs	# AAs	MW [kDa]	calc. pI
		C9YQ17	Cell surface protein (S-layer protein) OS=Peptoclostridium difficile (strain R20291) GN=slpA PE=4 SV=1 - [C9YQ17_PEPDR]	24.2851	18.87	1	12	12	15	758	80.3795	5.021
	High	VGAELSAEDASK	1	1	1	C9YQ17		0	0	0.4129	1.35396	2	1176.57	-2.13872	13.1234	0
		Accession	Description	Score	Coverage	# Proteins	# Unique Peptides	# Peptides	# PSMs	# AAs	MW [kDa]	calc. pI
		C9YQ17	Cell surface protein (S-layer protein) OS=Peptoclostridium difficile (strain R20291) GN=slpA PE=4 SV=1 - [C9YQ17_PEPDR]	24.2851	18.87	1	12	12	15	758	80.3795	5.021
	High	VETGDQGYTVVQSK	1	1	1	C9YQ17		0	0	0.000162707	1.34439	2	1510.74	-0.633428	14.444	0
		Accession	Description	Score	Coverage	# Proteins	# Unique Peptides	# Peptides	# PSMs	# AAs	MW [kDa]	calc. pI
		C9YQ17	Cell surface protein (S-layer protein) OS=Peptoclostridium difficile (strain R20291) GN=slpA PE=4 SV=1 - [C9YQ17_PEPDR]	24.2851	18.87	1	12	12	15	758	80.3795	5.021
C9YI47	Flagellin OS=Peptoclostridium difficile (strain R20291) GN=fliC PE=3 SV=1 - [C9YI47_PEPDR]	6.0319	9.09	1	2	2	3	319	34.3536	6.96143
	A2	Sequence	# PSMs	# Proteins	# Protein Groups	Protein Group Accessions	Modifications	ΔCn	q-Value	PEP	XCorr	Charge	MH+ [Da]	ΔM [ppm]	RT [min]	# Missed Cleavages
	High	AADDAAGLAISEK	1	1	1	C9YI47		0	0	0.0003012	3.45076	2	1231.62	0.45609	16.5132	0
		Accession	Description	Score	Coverage	# Proteins	# Unique Peptides	# Peptides	# PSMs	# AAs	MW [kDa]	calc. pI
		C9YI47	Flagellin OS=Peptoclostridium difficile (strain R20291) GN=fliC PE=3 SV=1 - [C9YI47_PEPDR]	6.0319	9.09	1	2	2	3	319	34.3536	6.96143
	High	TLSVQSSNETNTAEER	2	1	1	C9YI47		0	0	0.01336	2.58114	2	1765.82	-1.97498	13.8913	0
		Accession	Description	Score	Coverage	# Proteins	# Unique Peptides	# Peptides	# PSMs	# AAs	MW [kDa]	calc. pI
		C9YI47	Flagellin OS=Peptoclostridium difficile (strain R20291) GN=fliC PE=3 SV=1 - [C9YI47_PEPDR]	6.0319	9.09	1	2	2	3	319	34.3536	6.96143
C9YIH6	Acyl-CoA dehydrogenase, short-chain specific OS=Peptoclostridium difficile (strain R20291) GN=acdB PE=3 SV=1 - [C9YIH6_PEPDR]	5.48689	6.9	1	2	2	2	377	40.838	6.81494
	A2	Sequence	# PSMs	# Proteins	# Protein Groups	Protein Group Accessions	Modifications	ΔCn	q-Value	PEP	XCorr	Charge	MH+ [Da]	ΔM [ppm]	RT [min]	# Missed Cleavages
	High	GTETSDLIFENVK	1	1	1	C9YIH6		0	0	0.3874	3.08169	2	1452.72	0.921552	22.1952	0
		Accession	Description	Score	Coverage	# Proteins	# Unique Peptides	# Peptides	# PSMs	# AAs	MW [kDa]	calc. pI
		C9YIH6	Acyl-CoA dehydrogenase, short-chain specific OS=Peptoclostridium difficile (strain R20291) GN=acdB PE=3 SV=1 - [C9YIH6_PEPDR]	5.48689	6.9	1	2	2	2	377	40.838	6.81494
	High	IVSIYEGTSEVQK	1	1	1	C9YIH6		0	0	0.001753	2.4052	2	1452.76	0.33813	18.1462	0
		Accession	Description	Score	Coverage	# Proteins	# Unique Peptides	# Peptides	# PSMs	# AAs	MW [kDa]	calc. pI
		C9YIH6	Acyl-CoA dehydrogenase, short-chain specific OS=Peptoclostridium difficile (strain R20291) GN=acdB PE=3 SV=1 - [C9YIH6_PEPDR]	5.48689	6.9	1	2	2	2	377	40.838	6.81494
C9YHN2	30S ribosomal protein S3 OS=Peptoclostridium difficile (strain R20291) GN=rpsC PE=3 SV=1 - [C9YHN2_PEPDR]	4.56547	8.49	1	2	2	2	271	30.3441	10.3306
	A2	Sequence	# PSMs	# Proteins	# Protein Groups	Protein Group Accessions	Modifications	ΔCn	q-Value	PEP	XCorr	Charge	MH+ [Da]	ΔM [ppm]	RT [min]	# Missed Cleavages
	High	TEGYSEGNVPLQTLR	1	1	1	C9YHN2		0	0	0.02438	2.92023	2	1663.83	0.152492	19.6309	0
		Accession	Description	Score	Coverage	# Proteins	# Unique Peptides	# Peptides	# PSMs	# AAs	MW [kDa]	calc. pI
		C9YHN2	30S ribosomal protein S3 OS=Peptoclostridium difficile (strain R20291) GN=rpsC PE=3 SV=1 - [C9YHN2_PEPDR]	4.56547	8.49	1	2	2	2	271	30.3441	10.3306
	High	LGGAEmAR	1	1	1	C9YHN2	M6(Oxidation)	0	0	0.05759	1.64524	2	820.398	0.0178671	9.15564	0
		Accession	Description	Score	Coverage	# Proteins	# Unique Peptides	# Peptides	# PSMs	# AAs	MW [kDa]	calc. pI
		C9YHN2	30S ribosomal protein S3 OS=Peptoclostridium difficile (strain R20291) GN=rpsC PE=3 SV=1 - [C9YHN2_PEPDR]	4.56547	8.49	1	2	2	2	271	30.3441	10.3306
C9YR12	Glyceraldehyde-3-phosphate dehydrogenase OS=Peptoclostridium difficile (strain R20291) GN=gapB PE=3 SV=1 - [C9YR12_PEPDR]	4.484	4.48	1	1	1	2	335	36.0105	5.99854
	A2	Sequence	# PSMs	# Proteins	# Protein Groups	Protein Group Accessions	Modifications	ΔCn	q-Value	PEP	XCorr	Charge	MH+ [Da]	ΔM [ppm]	RT [min]	# Missed Cleavages
	High	AAAGNIVPNTTGAAK	2	1	1	C9YR12		0	0	0.005163	2.40758	2	1355.73	-0.720691	14.5487	0
		Accession	Description	Score	Coverage	# Proteins	# Unique Peptides	# Peptides	# PSMs	# AAs	MW [kDa]	calc. pI
		C9YR12	Glyceraldehyde-3-phosphate dehydrogenase OS=Peptoclostridium difficile (strain R20291) GN=gapB PE=3 SV=1 - [C9YR12_PEPDR]	4.484	4.48	1	1	1	2	335	36.0105	5.99854
C9YIH8	Electron transfer flavoprotein alpha-subunit OS=Peptoclostridium difficile (strain R20291) GN=etfA1 PE=4 SV=1 - [C9YIH8_PEPDR]	2.42926	2.9	1	1	1	1	345	37.1245	5.19873
	A2	Sequence	# PSMs	# Proteins	# Protein Groups	Protein Group Accessions	Modifications	ΔCn	q-Value	PEP	XCorr	Charge	MH+ [Da]	ΔM [ppm]	RT [min]	# Missed Cleavages
	High	TGEVIALDYK	1	1	1	C9YIH8		0	0	0.007729	2.42926	2	1108.59	-0.847283	19.8635	0
		Accession	Description	Score	Coverage	# Proteins	# Unique Peptides	# Peptides	# PSMs	# AAs	MW [kDa]	calc. pI
		C9YIH8	Electron transfer flavoprotein alpha-subunit OS=Peptoclostridium difficile (strain R20291) GN=etfA1 PE=4 SV=1 - [C9YIH8_PEPDR]	2.42926	2.9	1	1	1	1	345	37.1245	5.19873
C9YPP5	Oligopeptide ABC transporter, substrate-binding protein OS=Peptoclostridium difficile (strain R20291) GN=appA PE=4 SV=1 - [C9YPP5_PEPDR]	2.31335	1.88	1	1	1	1	531	59.6914	5.84619
	A2	Sequence	# PSMs	# Proteins	# Protein Groups	Protein Group Accessions	Modifications	ΔCn	q-Value	PEP	XCorr	Charge	MH+ [Da]	ΔM [ppm]	RT [min]	# Missed Cleavages
	High	NADYFGGEPK	1	1	1	C9YPP5		0	0	0.1496	2.31335	2	1097.49	0.272078	15.9155	0
		Accession	Description	Score	Coverage	# Proteins	# Unique Peptides	# Peptides	# PSMs	# AAs	MW [kDa]	calc. pI
		C9YPP5	Oligopeptide ABC transporter, substrate-binding protein OS=Peptoclostridium difficile (strain R20291) GN=appA PE=4 SV=1 - [C9YPP5_PEPDR]	2.31335	1.88	1	1	1	1	531	59.6914	5.84619
C9YJR6	Putative alpha-amylase OS=Peptoclostridium difficile (strain R20291) GN=CDR20291_0816 PE=4 SV=1 - [C9YJR6_PEPDR]	1.94407	1.29	1	1	1	1	621	72.6498	5.21143
	A2	Sequence	# PSMs	# Proteins	# Protein Groups	Protein Group Accessions	Modifications	ΔCn	q-Value	PEP	XCorr	Charge	MH+ [Da]	ΔM [ppm]	RT [min]	# Missed Cleavages
	High	sISLEINR	1	1	1	C9YJR6	N-Term(Acetyl)	0	0	0.07977	1.94407	2	973.532	0.221297	18.0678	0
		Accession	Description	Score	Coverage	# Proteins	# Unique Peptides	# Peptides	# PSMs	# AAs	MW [kDa]	calc. pI
		C9YJR6	Putative alpha-amylase OS=Peptoclostridium difficile (strain R20291) GN=CDR20291_0816 PE=4 SV=1 - [C9YJR6_PEPDR]	1.94407	1.29	1	1	1	1	621	72.6498	5.21143
C9YRE9	Trigger factor OS=Peptoclostridium difficile (strain R20291) GN=tig PE=3 SV=1 - [C9YRE9_PEPDR]	1.76936	2.91	1	1	1	1	447	50.5539	4.70361
	A2	Sequence	# PSMs	# Proteins	# Protein Groups	Protein Group Accessions	Modifications	ΔCn	q-Value	PEP	XCorr	Charge	MH+ [Da]	ΔM [ppm]	RT [min]	# Missed Cleavages
	High	VENTVSDENVDAK	1	1	1	C9YRE9		0	0	0.007124	1.76936	2	1419.66	0.155304	11.6424	0
		Accession	Description	Score	Coverage	# Proteins	# Unique Peptides	# Peptides	# PSMs	# AAs	MW [kDa]	calc. pI
		C9YRE9	Trigger factor OS=Peptoclostridium difficile (strain R20291) GN=tig PE=3 SV=1 - [C9YRE9_PEPDR]	1.76936	2.91	1	1	1	1	447	50.5539	4.70361
C9YP20	PhoH-like protein OS=Peptoclostridium difficile (strain R20291) GN=CDR20291_2333 PE=4 SV=1 - [C9YP20_PEPDR]	1.69078	3.25	1	1	1	1	338	38.1404	9.02686
	A2	Sequence	# PSMs	# Proteins	# Protein Groups	Protein Group Accessions	Modifications	ΔCn	q-Value	PEP	XCorr	Charge	MH+ [Da]	ΔM [ppm]	RT [min]	# Missed Cleavages
	High	EGNIILIGEEK	1	1	1	C9YP20		0	0	0.03229	1.69078	2	1214.66	-0.397029	20.7186	0
		Accession	Description	Score	Coverage	# Proteins	# Unique Peptides	# Peptides	# PSMs	# AAs	MW [kDa]	calc. pI
		C9YP20	PhoH-like protein OS=Peptoclostridium difficile (strain R20291) GN=CDR20291_2333 PE=4 SV=1 - [C9YP20_PEPDR]	1.69078	3.25	1	1	1	1	338	38.1404	9.02686
C9YHM6	50S ribosomal protein L3 OS=Peptoclostridium difficile (strain R20291) GN=rplC PE=3 SV=1 - [C9YHM6_PEPDR]	1.66409	6.7	1	1	1	1	209	22.3132	9.94971
	A2	Sequence	# PSMs	# Proteins	# Protein Groups	Protein Group Accessions	Modifications	ΔCn	q-Value	PEP	XCorr	Charge	MH+ [Da]	ΔM [ppm]	RT [min]	# Missed Cleavages
	High	VDSVEGYTVGQEIK	1	1	1	C9YHM6		0	0	0.1569	1.66409	2	1523.76	0.077067	19.2765	0
		Accession	Description	Score	Coverage	# Proteins	# Unique Peptides	# Peptides	# PSMs	# AAs	MW [kDa]	calc. pI
		C9YHM6	50S ribosomal protein L3 OS=Peptoclostridium difficile (strain R20291) GN=rplC PE=3 SV=1 - [C9YHM6_PEPDR]	1.66409	6.7	1	1	1	1	209	22.3132	9.94971
C9YHM9	50S ribosomal protein L2 OS=Peptoclostridium difficile (strain R20291) GN=rplB PE=3 SV=1 - [C9YHM9_PEPDR]	0	3.62	1	1	1	1	276	29.8633	10.6382
	A2	Sequence	# PSMs	# Proteins	# Protein Groups	Protein Group Accessions	Modifications	ΔCn	q-Value	PEP	XCorr	Charge	MH+ [Da]	ΔM [ppm]	RT [min]	# Missed Cleavages
	High	VATIEYDPNR	1	1	1	C9YHM9		0	0	0.1481	1.39854	2	1177.59	0.159	15.8283	0
		Accession	Description	Score	Coverage	# Proteins	# Unique Peptides	# Peptides	# PSMs	# AAs	MW [kDa]	calc. pI
		C9YHM9	50S ribosomal protein L2 OS=Peptoclostridium difficile (strain R20291) GN=rplB PE=3 SV=1 - [C9YHM9_PEPDR]	0	3.62	1	1	1	1	276	29.8633	10.6382
C9YHN8	50S ribosomal protein L5 OS=Peptoclostridium difficile (strain R20291) GN=rplE PE=3 SV=1 - [C9YHN8_PEPDR]	0	4.44	1	1	1	3	180	20.4238	9.48096
	A2	Sequence	# PSMs	# Proteins	# Protein Groups	Protein Group Accessions	Modifications	ΔCn	q-Value	PEP	XCorr	Charge	MH+ [Da]	ΔM [ppm]	RT [min]	# Missed Cleavages
	High	LVSVSLPR	3	1	1	C9YHN8		0	0	0.2937	1.14277	2	870.541	0.125001	17.642	0
		Accession	Description	Score	Coverage	# Proteins	# Unique Peptides	# Peptides	# PSMs	# AAs	MW [kDa]	calc. pI
		C9YHN8	50S ribosomal protein L5 OS=Peptoclostridium difficile (strain R20291) GN=rplE PE=3 SV=1 - [C9YHN8_PEPDR]	0	4.44	1	1	1	3	180	20.4238	9.48096
C9YMM6	Ethanolamine ammonia-lyase light chain OS=Peptoclostridium difficile (strain R20291) GN=eutC PE=3 SV=1 - [C9YMM6_PEPDR]	0	9.22	1	1	1	1	293	32.1736	5.97314
	A2	Sequence	# PSMs	# Proteins	# Protein Groups	Protein Group Accessions	Modifications	ΔCn	q-Value	PEP	XCorr	Charge	MH+ [Da]	ΔM [ppm]	RT [min]	# Missed Cleavages
	High	sKFGTNQKVLILVGDGLsSAAIEANLK	1	1	1	C9YMM6	S1(Phospho); S18(Phospho)	0	0	0.2274	1.44095	3	2933.45	-10.5324	12.9572	2
		Accession	Description	Score	Coverage	# Proteins	# Unique Peptides	# Peptides	# PSMs	# AAs	MW [kDa]	calc. pI
		C9YMM6	Ethanolamine ammonia-lyase light chain OS=Peptoclostridium difficile (strain R20291) GN=eutC PE=3 SV=1 - [C9YMM6_PEPDR]	0	9.22	1	1	1	1	293	32.1736	5.97314
C9YRQ5	Tagatose-6-phosphate kinase OS=Peptoclostridium difficile (strain R20291) GN=lacC PE=3 SV=1 - [C9YRQ5_PEPDR]	0	8.09	1	1	1	1	309	34.382	5.92236
	A2	Sequence	# PSMs	# Proteins	# Protein Groups	Protein Group Accessions	Modifications	ΔCn	q-Value	PEP	XCorr	Charge	MH+ [Da]	ΔM [ppm]	RT [min]	# Missed Cleavages
	High	FANAcGISNALNMETGFVDLGEIDK	1	1	1	C9YRQ5	C5(Carbamidomethyl)	0	0	0.1399	1.83368	3	2686.24	-3.99927	26.7897	0
		Accession	Description	Score	Coverage	# Proteins	# Unique Peptides	# Peptides	# PSMs	# AAs	MW [kDa]	calc. pI
		C9YRQ5	Tagatose-6-phosphate kinase OS=Peptoclostridium difficile (strain R20291) GN=lacC PE=3 SV=1 - [C9YRQ5_PEPDR]	0	8.09	1	1	1	1	309	34.382	5.92236
C9YJR2	Glucose-1-phosphate adenylyltransferase OS=Peptoclostridium difficile (strain R20291) GN=glgC PE=3 SV=1 - [C9YJR2_PEPDR]	0	10.62	1	1	1	1	386	43.4827	5.74463
	A2	Sequence	# PSMs	# Proteins	# Protein Groups	Protein Group Accessions	Modifications	ΔCn	q-Value	PEP	XCorr	Charge	MH+ [Da]	ΔM [ppm]	RT [min]	# Missed Cleavages
	High	iLGEVGNSVLSHGVVVGKGSKVIDSVImPNVVIGENVtIEK	1	1	1	C9YJR2	N-Term(Acetyl); M28(Oxidation); T38(Phospho)	0	0	0.3378	0.594026	3	4324.25	-8.89719	59.5284	2
		Accession	Description	Score	Coverage	# Proteins	# Unique Peptides	# Peptides	# PSMs	# AAs	MW [kDa]	calc. pI
		C9YJR2	Glucose-1-phosphate adenylyltransferase OS=Peptoclostridium difficile (strain R20291) GN=glgC PE=3 SV=1 - [C9YJR2_PEPDR]	0	10.62	1	1	1	1	386	43.4827	5.74463
C9YNI8	Putative germination-specific protease OS=Peptoclostridium difficile (strain R20291) GN=cspBA PE=4 SV=1 - [C9YNI8_PEPDR]	0	3.89	1	1	1	1	1132	124.685	4.98291
	A2	Sequence	# PSMs	# Proteins	# Protein Groups	Protein Group Accessions	Modifications	ΔCn	q-Value	PEP	XCorr	Charge	MH+ [Da]	ΔM [ppm]	RT [min]	# Missed Cleavages
	High	eGTLYtNEDINNAIDGSmYIPISTTSLHGTHVAGIcATIASDAR	1	1	1	C9YNI8	N-Term(Acetyl); T6(Phospho); M18(Oxidation); C36(Carbamidomethyl)	0	0	0.06235	1.2701	6	4788.2	3.59498	64.4238	0
		Accession	Description	Score	Coverage	# Proteins	# Unique Peptides	# Peptides	# PSMs	# AAs	MW [kDa]	calc. pI
		C9YNI8	Putative germination-specific protease OS=Peptoclostridium difficile (strain R20291) GN=cspBA PE=4 SV=1 - [C9YNI8_PEPDR]	0	3.89	1	1	1	1	1132	124.685	4.98291

## Sheet: Protein identified click sample
Accession	Description	Score	Coverage	# Proteins	# Unique Peptides	# Peptides	# PSMs	# AAs	MW [kDa]	calc. pI
C9YMB1	Adenine deaminase OS=Peptoclostridium difficile (strain R20291) GN=ade PE=3 SV=1 - [C9YMB1_PEPDR]	0	7.08	1	1	1	1	565	62.5822	5.31299
C9YRT8	ATP synthase subunit alpha OS=Peptoclostridium difficile (strain R20291) GN=atpA PE=3 SV=1 - [C9YRT8_PEPDR]	16.0213	10.8	1	5	5	6	500	54.6305	5.0083
C9YIW2	NADP-dependent glyceraldehyde-3-phosphate dehydrogenase OS=Peptoclostridium difficile (strain R20291) GN=gapN PE=3 SV=1 - [C9YIW2_PEPDR]	14.8171	8.64	1	3	3	5	486	53.074	6.90283
C9YS07	Methionine--tRNA ligase OS=Peptoclostridium difficile (strain R20291) GN=metG PE=3 SV=1 - [C9YS07_PEPDR]	0	6.05	1	1	1	1	645	74.0965	5.35107
C9YRV6	Transcription termination factor Rho OS=Peptoclostridium difficile (strain R20291) GN=rho PE=3 SV=1 - [C9YRV6_PEPDR]	4.12607	4.31	1	2	2	2	534	60.871	8.55811
C9YHJ8	Proline--tRNA ligase OS=Peptoclostridium difficile (strain R20291) GN=proS PE=3 SV=1 - [C9YHJ8_PEPDR]	2.59842	2.16	1	1	1	1	510	58.735	5.32568
C9YJR4	Glycogen synthase OS=Peptoclostridium difficile (strain R20291) GN=glgA PE=3 SV=1 - [C9YJR4_PEPDR]	2.46985	2.71	1	1	1	1	480	55.588	5.85889
C9YPL9	Putative extracellular solute-binding protein OS=Peptoclostridium difficile (strain R20291) GN=CDR20291_2533 PE=4 SV=1 - [C9YPL9_PEPDR]	2.79745	3.3	1	1	1	1	424	47.6105	4.97021
C9YPQ3	Putative permease OS=Peptoclostridium difficile (strain R20291) GN=CDR20291_2568 PE=4 SV=1 - [C9YPQ3_PEPDR]	0	7.66	1	1	1	1	444	47.4329	9.0415
C9YI28	Phosphoribosylamine--glycine ligase OS=Peptoclostridium difficile (strain R20291) GN=purD PE=3 SV=1 - [C9YI28_PEPDR]	0	3.37	1	1	1	1	416	45.7493	4.99561
C9YPF9	Coenzyme A biosynthesis bifunctional protein OS=Peptoclostridium difficile (strain R20291) GN=coaBC PE=4 SV=1 - [C9YPF9_PEPDR]	5.38776	3.15	1	1	1	2	413	45.4092	8.70459
C9YHL0	Elongation factor Tu OS=Peptoclostridium difficile (strain R20291) GN=tuf PE=3 SV=1 - [C9YHL0_PEPDR]	2.65735	3.78	1	1	1	1	397	43.9983	5.04639
C9YHS4	Putative oxidoreductase, thiamine diP-binding subunit OS=Peptoclostridium difficile (strain R20291) GN=CDR20291_0115 PE=4 SV=1 - [C9YHS4_PEPDR]	4.62864	3.34	1	1	1	2	359	39.1187	5.38916
C9YHP2	50S ribosomal protein L18 OS=Peptoclostridium difficile (strain R20291) GN=rplR PE=3 SV=1 - [C9YHP2_PEPDR]	2.16017	7.38	1	1	1	1	122	13.5674	10.2427
C9YHM6	50S ribosomal protein L3 OS=Peptoclostridium difficile (strain R20291) GN=rplC PE=3 SV=1 - [C9YHM6_PEPDR]	2.98356	6.7	1	1	1	1	209	22.3132	9.94971
C9YHM9	50S ribosomal protein L2 OS=Peptoclostridium difficile (strain R20291) GN=rplB PE=3 SV=1 - [C9YHM9_PEPDR]	4.13206	7.61	1	2	2	2	276	29.8633	10.6382
C9YHN2	30S ribosomal protein S3 OS=Peptoclostridium difficile (strain R20291) GN=rpsC PE=3 SV=1 - [C9YHN2_PEPDR]	2.67046	5.54	1	1	1	1	271	30.3441	10.3306
C9YI47	Flagellin OS=Peptoclostridium difficile (strain R20291) GN=fliC PE=3 SV=1 - [C9YI47_PEPDR]	6.13313	9.09	1	2	2	2	319	34.3536	6.96143
C9YIH6	Acyl-CoA dehydrogenase, short-chain specific OS=Peptoclostridium difficile (strain R20291) GN=acdB PE=3 SV=1 - [C9YIH6_PEPDR]	47.0343	27.32	1	10	10	17	377	40.838	6.81494
C9YIH8	Electron transfer flavoprotein alpha-subunit OS=Peptoclostridium difficile (strain R20291) GN=etfA1 PE=4 SV=1 - [C9YIH8_PEPDR]	3.04951	3.19	1	1	1	1	345	37.1245	5.19873
C9YJR6	Putative alpha-amylase OS=Peptoclostridium difficile (strain R20291) GN=CDR20291_0816 PE=4 SV=1 - [C9YJR6_PEPDR]	2.07229	1.29	1	1	1	1	621	72.6498	5.21143
C9YPP5	Oligopeptide ABC transporter, substrate-binding protein OS=Peptoclostridium difficile (strain R20291) GN=appA PE=4 SV=1 - [C9YPP5_PEPDR]	8.79468	6.78	1	3	3	3	531	59.6914	5.84619
C9YQ17	Cell surface protein (S-layer protein) OS=Peptoclostridium difficile (strain R20291) GN=slpA PE=4 SV=1 - [C9YQ17_PEPDR]	30.335	11.74	1	7	7	11	758	80.3795	5.021
C9YR12	Glyceraldehyde-3-phosphate dehydrogenase OS=Peptoclostridium difficile (strain R20291) GN=gapB PE=3 SV=1 - [C9YR12_PEPDR]	4.23623	8.06	1	2	2	2	335	36.0105	5.99854

## Sheet: Click samples raw data
Accession	Description	Score	Coverage	# Proteins	# Unique Peptides	# Peptides	# PSMs	# AAs	MW [kDa]	calc. pI
C9YIH6	Acyl-CoA dehydrogenase, short-chain specific OS=Peptoclostridium difficile (strain R20291) GN=acdB PE=3 SV=1 - [C9YIH6_PEPDR]	47.0343	27.32	1	10	10	17	377	40.838	6.81494
	A2	Sequence	# PSMs	# Proteins	# Protein Groups	Protein Group Accessions	Modifications	ΔCn	q-Value	PEP	XCorr	Charge	MH+ [Da]	ΔM [ppm]	RT [min]	# Missed Cleavages
	High	GTETSDLIFENVK	3	1	1	C9YIH6		0	0	2.067e-05	4.68539	2	1452.72	0.333352	22.5086	0
		Accession	Description	Score	Coverage	# Proteins	# Unique Peptides	# Peptides	# PSMs	# AAs	MW [kDa]	calc. pI
		C9YIH6	Acyl-CoA dehydrogenase, short-chain specific OS=Peptoclostridium difficile (strain R20291) GN=acdB PE=3 SV=1 - [C9YIH6_PEPDR]	47.0343	27.32	1	10	10	17	377	40.838	6.81494
	High	YYASEIANEVAYK	2	1	1	C9YIH6		0	0	0.003433	3.56004	2	1520.73	0.449318	21.0703	0
		Accession	Description	Score	Coverage	# Proteins	# Unique Peptides	# Peptides	# PSMs	# AAs	MW [kDa]	calc. pI
		C9YIH6	Acyl-CoA dehydrogenase, short-chain specific OS=Peptoclostridium difficile (strain R20291) GN=acdB PE=3 SV=1 - [C9YIH6_PEPDR]	47.0343	27.32	1	10	10	17	377	40.838	6.81494
	High	FQNTQFTIADMETK	1	1	1	C9YIH6		0	0	7.754e-07	3.24396	2	1673.78	0.414789	22.1853	0
		Accession	Description	Score	Coverage	# Proteins	# Unique Peptides	# Peptides	# PSMs	# AAs	MW [kDa]	calc. pI
		C9YIH6	Acyl-CoA dehydrogenase, short-chain specific OS=Peptoclostridium difficile (strain R20291) GN=acdB PE=3 SV=1 - [C9YIH6_PEPDR]	47.0343	27.32	1	10	10	17	377	40.838	6.81494
	High	IVSIYEGTSEVQK	1	1	1	C9YIH6		0	0	8.627e-06	3.20051	2	1452.76	-0.41811	17.9296	0
		Accession	Description	Score	Coverage	# Proteins	# Unique Peptides	# Peptides	# PSMs	# AAs	MW [kDa]	calc. pI
		C9YIH6	Acyl-CoA dehydrogenase, short-chain specific OS=Peptoclostridium difficile (strain R20291) GN=acdB PE=3 SV=1 - [C9YIH6_PEPDR]	47.0343	27.32	1	10	10	17	377	40.838	6.81494
	High	FQNTQFTIADmETK	1	1	1	C9YIH6	M11(Oxidation)	0	0	6.484e-05	3.07574	2	1689.78	0.530516	18.8849	0
		Accession	Description	Score	Coverage	# Proteins	# Unique Peptides	# Peptides	# PSMs	# AAs	MW [kDa]	calc. pI
		C9YIH6	Acyl-CoA dehydrogenase, short-chain specific OS=Peptoclostridium difficile (strain R20291) GN=acdB PE=3 SV=1 - [C9YIH6_PEPDR]	47.0343	27.32	1	10	10	17	377	40.838	6.81494
	High	GTSAFIVESK	2	1	1	C9YIH6		0	0	0.00665	2.75117	2	1038.55	-0.561548	16.2586	0
		Accession	Description	Score	Coverage	# Proteins	# Unique Peptides	# Peptides	# PSMs	# AAs	MW [kDa]	calc. pI
		C9YIH6	Acyl-CoA dehydrogenase, short-chain specific OS=Peptoclostridium difficile (strain R20291) GN=acdB PE=3 SV=1 - [C9YIH6_PEPDR]	47.0343	27.32	1	10	10	17	377	40.838	6.81494
	High	VAQESAMAK	1	1	1	C9YIH6		0	0	0.0496	2.66782	2	934.467	0.320004	9.48681	0
		Accession	Description	Score	Coverage	# Proteins	# Unique Peptides	# Peptides	# PSMs	# AAs	MW [kDa]	calc. pI
		C9YIH6	Acyl-CoA dehydrogenase, short-chain specific OS=Peptoclostridium difficile (strain R20291) GN=acdB PE=3 SV=1 - [C9YIH6_PEPDR]	47.0343	27.32	1	10	10	17	377	40.838	6.81494
	High	IAMGTLEVGR	1	1	1	C9YIH6		0	0	6.916e-05	2.54285	2	1046.57	0.554986	19.7586	0
		Accession	Description	Score	Coverage	# Proteins	# Unique Peptides	# Peptides	# PSMs	# AAs	MW [kDa]	calc. pI
		C9YIH6	Acyl-CoA dehydrogenase, short-chain specific OS=Peptoclostridium difficile (strain R20291) GN=acdB PE=3 SV=1 - [C9YIH6_PEPDR]	47.0343	27.32	1	10	10	17	377	40.838	6.81494
	High	GLVYDAAQK	1	1	1	C9YIH6		0	0	0.1174	2.17071	2	964.511	0.772807	15.7138	0
		Accession	Description	Score	Coverage	# Proteins	# Unique Peptides	# Peptides	# PSMs	# AAs	MW [kDa]	calc. pI
		C9YIH6	Acyl-CoA dehydrogenase, short-chain specific OS=Peptoclostridium difficile (strain R20291) GN=acdB PE=3 SV=1 - [C9YIH6_PEPDR]	47.0343	27.32	1	10	10	17	377	40.838	6.81494
	High	GLVYDAAQKR	1	1	1	C9YIH6		0	0	0.03413	1.98826	2	1120.61	0.0251763	16.5266	1
		Accession	Description	Score	Coverage	# Proteins	# Unique Peptides	# Peptides	# PSMs	# AAs	MW [kDa]	calc. pI
		C9YIH6	Acyl-CoA dehydrogenase, short-chain specific OS=Peptoclostridium difficile (strain R20291) GN=acdB PE=3 SV=1 - [C9YIH6_PEPDR]	47.0343	27.32	1	10	10	17	377	40.838	6.81494
	High	ELDTLPAEmDK	1	1	1	C9YIH6	M9(Oxidation)	0	0	0.069	1.72569	2	1277.59	0.213697	15.8233	0
		Accession	Description	Score	Coverage	# Proteins	# Unique Peptides	# Peptides	# PSMs	# AAs	MW [kDa]	calc. pI
		C9YIH6	Acyl-CoA dehydrogenase, short-chain specific OS=Peptoclostridium difficile (strain R20291) GN=acdB PE=3 SV=1 - [C9YIH6_PEPDR]	47.0343	27.32	1	10	10	17	377	40.838	6.81494
	High	VAQESAmAK	1	1	1	C9YIH6	M7(Oxidation)	0	0	0.001874	1.69909	2	950.461	0.0778301	9.16546	0
		Accession	Description	Score	Coverage	# Proteins	# Unique Peptides	# Peptides	# PSMs	# AAs	MW [kDa]	calc. pI
		C9YIH6	Acyl-CoA dehydrogenase, short-chain specific OS=Peptoclostridium difficile (strain R20291) GN=acdB PE=3 SV=1 - [C9YIH6_PEPDR]	47.0343	27.32	1	10	10	17	377	40.838	6.81494
	High	IAmGTLEVGR	1	1	1	C9YIH6	M3(Oxidation)	0	0	0.004202	1.672	2	1062.56	0.392266	15.4277	0
		Accession	Description	Score	Coverage	# Proteins	# Unique Peptides	# Peptides	# PSMs	# AAs	MW [kDa]	calc. pI
		C9YIH6	Acyl-CoA dehydrogenase, short-chain specific OS=Peptoclostridium difficile (strain R20291) GN=acdB PE=3 SV=1 - [C9YIH6_PEPDR]	47.0343	27.32	1	10	10	17	377	40.838	6.81494
C9YQ17	Cell surface protein (S-layer protein) OS=Peptoclostridium difficile (strain R20291) GN=slpA PE=4 SV=1 - [C9YQ17_PEPDR]	30.335	11.74	1	7	7	11	758	80.3795	5.021
	A2	Sequence	# PSMs	# Proteins	# Protein Groups	Protein Group Accessions	Modifications	ΔCn	q-Value	PEP	XCorr	Charge	MH+ [Da]	ΔM [ppm]	RT [min]	# Missed Cleavages
	High	MDLADGDATPIVVVDGK	1	1	1	C9YQ17		0	0	0.0007805	4.09665	2	1715.85	-0.167299	22.8166	0
		Accession	Description	Score	Coverage	# Proteins	# Unique Peptides	# Peptides	# PSMs	# AAs	MW [kDa]	calc. pI
		C9YQ17	Cell surface protein (S-layer protein) OS=Peptoclostridium difficile (strain R20291) GN=slpA PE=4 SV=1 - [C9YQ17_PEPDR]	30.335	11.74	1	7	7	11	758	80.3795	5.021
	High	mDLADGDATPIVVVDGK	1	1	1	C9YQ17	M1(Oxidation)	0	0	3.74885e-12	3.63147	2	1731.85	1.07876	20.8786	0
		Accession	Description	Score	Coverage	# Proteins	# Unique Peptides	# Peptides	# PSMs	# AAs	MW [kDa]	calc. pI
		C9YQ17	Cell surface protein (S-layer protein) OS=Peptoclostridium difficile (strain R20291) GN=slpA PE=4 SV=1 - [C9YQ17_PEPDR]	30.335	11.74	1	7	7	11	758	80.3795	5.021
	High	VLDKDNGENLVQVGK	1	1	1	C9YQ17		0	0	5.861e-05	3.22323	3	1627.86	-1.11	17.0737	1
		Accession	Description	Score	Coverage	# Proteins	# Unique Peptides	# Peptides	# PSMs	# AAs	MW [kDa]	calc. pI
		C9YQ17	Cell surface protein (S-layer protein) OS=Peptoclostridium difficile (strain R20291) GN=slpA PE=4 SV=1 - [C9YQ17_PEPDR]	30.335	11.74	1	7	7	11	758	80.3795	5.021
	High	DVENAIDDATGK	1	1	1	C9YQ17		0	0	3.866e-06	3.13731	2	1247.58	0.431094	18.4572	0
		Accession	Description	Score	Coverage	# Proteins	# Unique Peptides	# Peptides	# PSMs	# AAs	MW [kDa]	calc. pI
		C9YQ17	Cell surface protein (S-layer protein) OS=Peptoclostridium difficile (strain R20291) GN=slpA PE=4 SV=1 - [C9YQ17_PEPDR]	30.335	11.74	1	7	7	11	758	80.3795	5.021
	High	LGDSDTINLAK	2	1	1	C9YQ17		0	0	0.0005497	2.98348	2	1146.6	0.633505	17.3559	0
		Accession	Description	Score	Coverage	# Proteins	# Unique Peptides	# Peptides	# PSMs	# AAs	MW [kDa]	calc. pI
		C9YQ17	Cell surface protein (S-layer protein) OS=Peptoclostridium difficile (strain R20291) GN=slpA PE=4 SV=1 - [C9YQ17_PEPDR]	30.335	11.74	1	7	7	11	758	80.3795	5.021
	High	IADEVGLDNDK	1	1	1	C9YQ17		0	0	0.003034	2.2444	2	1188.58	0.758565	14.9662	0
		Accession	Description	Score	Coverage	# Proteins	# Unique Peptides	# Peptides	# PSMs	# AAs	MW [kDa]	calc. pI
		C9YQ17	Cell surface protein (S-layer protein) OS=Peptoclostridium difficile (strain R20291) GN=slpA PE=4 SV=1 - [C9YQ17_PEPDR]	30.335	11.74	1	7	7	11	758	80.3795	5.021
	High	ASIADENSPVK	3	1	1	C9YQ17		0	0	0.01579	1.90024	2	1130.57	0.146851	13.1966	0
		Accession	Description	Score	Coverage	# Proteins	# Unique Peptides	# Peptides	# PSMs	# AAs	MW [kDa]	calc. pI
		C9YQ17	Cell surface protein (S-layer protein) OS=Peptoclostridium difficile (strain R20291) GN=slpA PE=4 SV=1 - [C9YQ17_PEPDR]	30.335	11.74	1	7	7	11	758	80.3795	5.021
	Medium	VYLAGGVNSISK	1	1	1	C9YQ17		0	0.041	0.1688	2.76413	2	1207.67	0.385371	17.8453	0
		Accession	Description	Score	Coverage	# Proteins	# Unique Peptides	# Peptides	# PSMs	# AAs	MW [kDa]	calc. pI
		C9YQ17	Cell surface protein (S-layer protein) OS=Peptoclostridium difficile (strain R20291) GN=slpA PE=4 SV=1 - [C9YQ17_PEPDR]	30.335	11.74	1	7	7	11	758	80.3795	5.021
C9YRT8	ATP synthase subunit alpha OS=Peptoclostridium difficile (strain R20291) GN=atpA PE=3 SV=1 - [C9YRT8_PEPDR]	16.0213	10.8	1	5	5	6	500	54.6305	5.0083
	A2	Sequence	# PSMs	# Proteins	# Protein Groups	Protein Group Accessions	Modifications	ΔCn	q-Value	PEP	XCorr	Charge	MH+ [Da]	ΔM [ppm]	RT [min]	# Missed Cleavages
	High	VVNSLGQPIDGK	1	1	1	C9YRT8		0	0	2.792e-05	3.97198	2	1226.67	0.801399	15.7053	0
		Accession	Description	Score	Coverage	# Proteins	# Unique Peptides	# Peptides	# PSMs	# AAs	MW [kDa]	calc. pI
		C9YRT8	ATP synthase subunit alpha OS=Peptoclostridium difficile (strain R20291) GN=atpA PE=3 SV=1 - [C9YRT8_PEPDR]	16.0213	10.8	1	5	5	6	500	54.6305	5.0083
	High	SIDSMIPIGR	1	1	1	C9YRT8		0	0	0.001122	3.08169	2	1088.58	0.0281061	22.6127	0
		Accession	Description	Score	Coverage	# Proteins	# Unique Peptides	# Peptides	# PSMs	# AAs	MW [kDa]	calc. pI
		C9YRT8	ATP synthase subunit alpha OS=Peptoclostridium difficile (strain R20291) GN=atpA PE=3 SV=1 - [C9YRT8_PEPDR]	16.0213	10.8	1	5	5	6	500	54.6305	5.0083
	High	IVEVPVGEALIGR	2	1	1	C9YRT8		0	0	1.112e-06	2.87955	2	1351.8	0.737134	24.3536	0
		Accession	Description	Score	Coverage	# Proteins	# Unique Peptides	# Peptides	# PSMs	# AAs	MW [kDa]	calc. pI
		C9YRT8	ATP synthase subunit alpha OS=Peptoclostridium difficile (strain R20291) GN=atpA PE=3 SV=1 - [C9YRT8_PEPDR]	16.0213	10.8	1	5	5	6	500	54.6305	5.0083
	High	SVYEPLQTGIK	1	1	1	C9YRT8		0	0	0.002793	1.89006	2	1234.67	0.0591077	19.0213	0
		Accession	Description	Score	Coverage	# Proteins	# Unique Peptides	# Peptides	# PSMs	# AAs	MW [kDa]	calc. pI
		C9YRT8	ATP synthase subunit alpha OS=Peptoclostridium difficile (strain R20291) GN=atpA PE=3 SV=1 - [C9YRT8_PEPDR]	16.0213	10.8	1	5	5	6	500	54.6305	5.0083
	High	VGGSAQIK	1	1	1	C9YRT8		0	0	0.004435	1.77686	2	759.436	0.14676	8.93074	0
		Accession	Description	Score	Coverage	# Proteins	# Unique Peptides	# Peptides	# PSMs	# AAs	MW [kDa]	calc. pI
		C9YRT8	ATP synthase subunit alpha OS=Peptoclostridium difficile (strain R20291) GN=atpA PE=3 SV=1 - [C9YRT8_PEPDR]	16.0213	10.8	1	5	5	6	500	54.6305	5.0083
C9YIW2	NADP-dependent glyceraldehyde-3-phosphate dehydrogenase OS=Peptoclostridium difficile (strain R20291) GN=gapN PE=3 SV=1 - [C9YIW2_PEPDR]	14.8171	8.64	1	3	3	5	486	53.074	6.90283
	A2	Sequence	# PSMs	# Proteins	# Protein Groups	Protein Group Accessions	Modifications	ΔCn	q-Value	PEP	XCorr	Charge	MH+ [Da]	ΔM [ppm]	RT [min]	# Missed Cleavages
	High	NMEGEAISGDNFPGGTR	2	1	1	C9YIW2		0	0	1.116e-05	3.49952	2	1751.77	0.619826	19.2147	0
		Accession	Description	Score	Coverage	# Proteins	# Unique Peptides	# Peptides	# PSMs	# AAs	MW [kDa]	calc. pI
		C9YIW2	NADP-dependent glyceraldehyde-3-phosphate dehydrogenase OS=Peptoclostridium difficile (strain R20291) GN=gapN PE=3 SV=1 - [C9YIW2_PEPDR]	14.8171	8.64	1	3	3	5	486	53.074	6.90283
	High	NIVSGAYSYSGQR	2	1	1	C9YIW2		0	0	0.02317	2.83476	2	1401.69	9.19957	18.1259	0
		Accession	Description	Score	Coverage	# Proteins	# Unique Peptides	# Peptides	# PSMs	# AAs	MW [kDa]	calc. pI
		C9YIW2	NADP-dependent glyceraldehyde-3-phosphate dehydrogenase OS=Peptoclostridium difficile (strain R20291) GN=gapN PE=3 SV=1 - [C9YIW2_PEPDR]	14.8171	8.64	1	3	3	5	486	53.074	6.90283
	High	GSEIGDYVVTHK	1	1	1	C9YIW2		0	0	0.000746	2.53124	2	1304.65	-0.118409	17.5754	0
		Accession	Description	Score	Coverage	# Proteins	# Unique Peptides	# Peptides	# PSMs	# AAs	MW [kDa]	calc. pI
		C9YIW2	NADP-dependent glyceraldehyde-3-phosphate dehydrogenase OS=Peptoclostridium difficile (strain R20291) GN=gapN PE=3 SV=1 - [C9YIW2_PEPDR]	14.8171	8.64	1	3	3	5	486	53.074	6.90283
C9YPP5	Oligopeptide ABC transporter, substrate-binding protein OS=Peptoclostridium difficile (strain R20291) GN=appA PE=4 SV=1 - [C9YPP5_PEPDR]	8.79468	6.78	1	3	3	3	531	59.6914	5.84619
	A2	Sequence	# PSMs	# Proteins	# Protein Groups	Protein Group Accessions	Modifications	ΔCn	q-Value	PEP	XCorr	Charge	MH+ [Da]	ΔM [ppm]	RT [min]	# Missed Cleavages
	High	GMFETGQYcNQTK	1	1	1	C9YPP5	C9(Carbamidomethyl)	0	0	0.0001354	3.02249	2	1563.66	0.29213	17.4067	0
		Accession	Description	Score	Coverage	# Proteins	# Unique Peptides	# Peptides	# PSMs	# AAs	MW [kDa]	calc. pI
		C9YPP5	Oligopeptide ABC transporter, substrate-binding protein OS=Peptoclostridium difficile (strain R20291) GN=appA PE=4 SV=1 - [C9YPP5_PEPDR]	8.79468	6.78	1	3	3	3	531	59.6914	5.84619
	High	IGIEAEIVPYESK	1	1	1	C9YPP5		0	0	0.003335	2.92152	2	1447.77	1.46144	22.725	0
		Accession	Description	Score	Coverage	# Proteins	# Unique Peptides	# Peptides	# PSMs	# AAs	MW [kDa]	calc. pI
		C9YPP5	Oligopeptide ABC transporter, substrate-binding protein OS=Peptoclostridium difficile (strain R20291) GN=appA PE=4 SV=1 - [C9YPP5_PEPDR]	8.79468	6.78	1	3	3	3	531	59.6914	5.84619
	High	NADYFGGEPK	1	1	1	C9YPP5		0	0	0.005058	2.85067	2	1097.49	0.605759	15.8153	0
		Accession	Description	Score	Coverage	# Proteins	# Unique Peptides	# Peptides	# PSMs	# AAs	MW [kDa]	calc. pI
		C9YPP5	Oligopeptide ABC transporter, substrate-binding protein OS=Peptoclostridium difficile (strain R20291) GN=appA PE=4 SV=1 - [C9YPP5_PEPDR]	8.79468	6.78	1	3	3	3	531	59.6914	5.84619
C9YI47	Flagellin OS=Peptoclostridium difficile (strain R20291) GN=fliC PE=3 SV=1 - [C9YI47_PEPDR]	6.13313	9.09	1	2	2	2	319	34.3536	6.96143
	A2	Sequence	# PSMs	# Proteins	# Protein Groups	Protein Group Accessions	Modifications	ΔCn	q-Value	PEP	XCorr	Charge	MH+ [Da]	ΔM [ppm]	RT [min]	# Missed Cleavages
	High	AADDAAGLAISEK	1	1	1	C9YI47		0	0	0.0001413	3.15432	2	1231.62	-0.0394791	16.3674	0
		Accession	Description	Score	Coverage	# Proteins	# Unique Peptides	# Peptides	# PSMs	# AAs	MW [kDa]	calc. pI
		C9YI47	Flagellin OS=Peptoclostridium difficile (strain R20291) GN=fliC PE=3 SV=1 - [C9YI47_PEPDR]	6.13313	9.09	1	2	2	2	319	34.3536	6.96143
	High	TLSVQSSNETNTAEER	1	1	1	C9YI47		0	0	3.285e-06	2.97881	2	1765.82	1.68889	13.1391	0
		Accession	Description	Score	Coverage	# Proteins	# Unique Peptides	# Peptides	# PSMs	# AAs	MW [kDa]	calc. pI
		C9YI47	Flagellin OS=Peptoclostridium difficile (strain R20291) GN=fliC PE=3 SV=1 - [C9YI47_PEPDR]	6.13313	9.09	1	2	2	2	319	34.3536	6.96143
C9YPF9	Coenzyme A biosynthesis bifunctional protein OS=Peptoclostridium difficile (strain R20291) GN=coaBC PE=4 SV=1 - [C9YPF9_PEPDR]	5.38776	3.15	1	1	1	2	413	45.4092	8.70459
	A2	Sequence	# PSMs	# Proteins	# Protein Groups	Protein Group Accessions	Modifications	ΔCn	q-Value	PEP	XCorr	Charge	MH+ [Da]	ΔM [ppm]	RT [min]	# Missed Cleavages
	High	IIDVEGNITEYPK	2	1	1	C9YPF9		0	0	1.512e-07	2.82626	2	1490.77	-0.267158	21.2411	0
		Accession	Description	Score	Coverage	# Proteins	# Unique Peptides	# Peptides	# PSMs	# AAs	MW [kDa]	calc. pI
		C9YPF9	Coenzyme A biosynthesis bifunctional protein OS=Peptoclostridium difficile (strain R20291) GN=coaBC PE=4 SV=1 - [C9YPF9_PEPDR]	5.38776	3.15	1	1	1	2	413	45.4092	8.70459
C9YHS4	Putative oxidoreductase, thiamine diP-binding subunit OS=Peptoclostridium difficile (strain R20291) GN=CDR20291_0115 PE=4 SV=1 - [C9YHS4_PEPDR]	4.62864	3.34	1	1	1	2	359	39.1187	5.38916
	A2	Sequence	# PSMs	# Proteins	# Protein Groups	Protein Group Accessions	Modifications	ΔCn	q-Value	PEP	XCorr	Charge	MH+ [Da]	ΔM [ppm]	RT [min]	# Missed Cleavages
	High	IIAGELVAGGAR	2	1	1	C9YHS4		0	0	2.588e-08	2.59312	2	1126.66	-0.176502	19.2364	0
		Accession	Description	Score	Coverage	# Proteins	# Unique Peptides	# Peptides	# PSMs	# AAs	MW [kDa]	calc. pI
		C9YHS4	Putative oxidoreductase, thiamine diP-binding subunit OS=Peptoclostridium difficile (strain R20291) GN=CDR20291_0115 PE=4 SV=1 - [C9YHS4_PEPDR]	4.62864	3.34	1	1	1	2	359	39.1187	5.38916
C9YR12	Glyceraldehyde-3-phosphate dehydrogenase OS=Peptoclostridium difficile (strain R20291) GN=gapB PE=3 SV=1 - [C9YR12_PEPDR]	4.23623	8.06	1	2	2	2	335	36.0105	5.99854
	A2	Sequence	# PSMs	# Proteins	# Protein Groups	Protein Group Accessions	Modifications	ΔCn	q-Value	PEP	XCorr	Charge	MH+ [Da]	ΔM [ppm]	RT [min]	# Missed Cleavages
	High	NVTVEEINAAMK	1	1	1	C9YR12		0	0	0.0005143	2.47769	2	1318.67	0.895797	20.8574	0
		Accession	Description	Score	Coverage	# Proteins	# Unique Peptides	# Peptides	# PSMs	# AAs	MW [kDa]	calc. pI
		C9YR12	Glyceraldehyde-3-phosphate dehydrogenase OS=Peptoclostridium difficile (strain R20291) GN=gapB PE=3 SV=1 - [C9YR12_PEPDR]	4.23623	8.06	1	2	2	2	335	36.0105	5.99854
	High	AAAGNIVPNTTGAAK	1	1	1	C9YR12		0	0	5.505e-05	1.75854	2	1355.73	0.359794	14.2025	0
		Accession	Description	Score	Coverage	# Proteins	# Unique Peptides	# Peptides	# PSMs	# AAs	MW [kDa]	calc. pI
		C9YR12	Glyceraldehyde-3-phosphate dehydrogenase OS=Peptoclostridium difficile (strain R20291) GN=gapB PE=3 SV=1 - [C9YR12_PEPDR]	4.23623	8.06	1	2	2	2	335	36.0105	5.99854
C9YHM9	50S ribosomal protein L2 OS=Peptoclostridium difficile (strain R20291) GN=rplB PE=3 SV=1 - [C9YHM9_PEPDR]	4.13206	7.61	1	2	2	2	276	29.8633	10.6382
	A2	Sequence	# PSMs	# Proteins	# Protein Groups	Protein Group Accessions	Modifications	ΔCn	q-Value	PEP	XCorr	Charge	MH+ [Da]	ΔM [ppm]	RT [min]	# Missed Cleavages
	High	SAGVSAQLMAK	1	1	1	C9YHM9		0	0	0.01655	2.15744	2	1062.56	0.0523223	15.9449	0
		Accession	Description	Score	Coverage	# Proteins	# Unique Peptides	# Peptides	# PSMs	# AAs	MW [kDa]	calc. pI
		C9YHM9	50S ribosomal protein L2 OS=Peptoclostridium difficile (strain R20291) GN=rplB PE=3 SV=1 - [C9YHM9_PEPDR]	4.13206	7.61	1	2	2	2	276	29.8633	10.6382
	High	VATIEYDPNR	1	1	1	C9YHM9		0	0	0.002582	1.97461	2	1177.59	0.573646	15.7168	0
		Accession	Description	Score	Coverage	# Proteins	# Unique Peptides	# Peptides	# PSMs	# AAs	MW [kDa]	calc. pI
		C9YHM9	50S ribosomal protein L2 OS=Peptoclostridium difficile (strain R20291) GN=rplB PE=3 SV=1 - [C9YHM9_PEPDR]	4.13206	7.61	1	2	2	2	276	29.8633	10.6382
C9YRV6	Transcription termination factor Rho OS=Peptoclostridium difficile (strain R20291) GN=rho PE=3 SV=1 - [C9YRV6_PEPDR]	4.12607	4.31	1	2	2	2	534	60.871	8.55811
	A2	Sequence	# PSMs	# Proteins	# Protein Groups	Protein Group Accessions	Modifications	ΔCn	q-Value	PEP	XCorr	Charge	MH+ [Da]	ΔM [ppm]	RT [min]	# Missed Cleavages
	High	INDENPDTAIQR	1	1	1	C9YRV6		0	0	0.1174	1.84881	2	1385.67	0.766617	13.9316	0
		Accession	Description	Score	Coverage	# Proteins	# Unique Peptides	# Peptides	# PSMs	# AAs	MW [kDa]	calc. pI
		C9YRV6	Transcription termination factor Rho OS=Peptoclostridium difficile (strain R20291) GN=rho PE=3 SV=1 - [C9YRV6_PEPDR]	4.12607	4.31	1	2	2	2	534	60.871	8.55811
	Medium	AYNLTISPTGR	1	1	1	C9YRV6		0	0.041	0.1641	2.27727	2	1192.63	0.0221165	18.7211	0
		Accession	Description	Score	Coverage	# Proteins	# Unique Peptides	# Peptides	# PSMs	# AAs	MW [kDa]	calc. pI
		C9YRV6	Transcription termination factor Rho OS=Peptoclostridium difficile (strain R20291) GN=rho PE=3 SV=1 - [C9YRV6_PEPDR]	4.12607	4.31	1	2	2	2	534	60.871	8.55811
C9YIH8	Electron transfer flavoprotein alpha-subunit OS=Peptoclostridium difficile (strain R20291) GN=etfA1 PE=4 SV=1 - [C9YIH8_PEPDR]	3.04951	3.19	1	1	1	1	345	37.1245	5.19873
	A2	Sequence	# PSMs	# Proteins	# Protein Groups	Protein Group Accessions	Modifications	ΔCn	q-Value	PEP	XCorr	Charge	MH+ [Da]	ΔM [ppm]	RT [min]	# Missed Cleavages
	High	VYVADDALLEK	1	1	1	C9YIH8		0	0	0.003203	3.04951	2	1235.65	-3.1194	19.9325	0
		Accession	Description	Score	Coverage	# Proteins	# Unique Peptides	# Peptides	# PSMs	# AAs	MW [kDa]	calc. pI
		C9YIH8	Electron transfer flavoprotein alpha-subunit OS=Peptoclostridium difficile (strain R20291) GN=etfA1 PE=4 SV=1 - [C9YIH8_PEPDR]	3.04951	3.19	1	1	1	1	345	37.1245	5.19873
C9YHM6	50S ribosomal protein L3 OS=Peptoclostridium difficile (strain R20291) GN=rplC PE=3 SV=1 - [C9YHM6_PEPDR]	2.98356	6.7	1	1	1	1	209	22.3132	9.94971
	A2	Sequence	# PSMs	# Proteins	# Protein Groups	Protein Group Accessions	Modifications	ΔCn	q-Value	PEP	XCorr	Charge	MH+ [Da]	ΔM [ppm]	RT [min]	# Missed Cleavages
	High	VDSVEGYTVGQEIK	1	1	1	C9YHM6		0	0	0.001057	2.98356	2	1523.76	0.717957	18.9644	0
		Accession	Description	Score	Coverage	# Proteins	# Unique Peptides	# Peptides	# PSMs	# AAs	MW [kDa]	calc. pI
		C9YHM6	50S ribosomal protein L3 OS=Peptoclostridium difficile (strain R20291) GN=rplC PE=3 SV=1 - [C9YHM6_PEPDR]	2.98356	6.7	1	1	1	1	209	22.3132	9.94971
C9YPL9	Putative extracellular solute-binding protein OS=Peptoclostridium difficile (strain R20291) GN=CDR20291_2533 PE=4 SV=1 - [C9YPL9_PEPDR]	2.79745	3.3	1	1	1	1	424	47.6105	4.97021
	A2	Sequence	# PSMs	# Proteins	# Protein Groups	Protein Group Accessions	Modifications	ΔCn	q-Value	PEP	XCorr	Charge	MH+ [Da]	ΔM [ppm]	RT [min]	# Missed Cleavages
	High	SGTSDNYLYLDDAK	1	1	1	C9YPL9		0	0	0.0604	2.79745	2	1561.7	-0.855682	19.6623	0
		Accession	Description	Score	Coverage	# Proteins	# Unique Peptides	# Peptides	# PSMs	# AAs	MW [kDa]	calc. pI
		C9YPL9	Putative extracellular solute-binding protein OS=Peptoclostridium difficile (strain R20291) GN=CDR20291_2533 PE=4 SV=1 - [C9YPL9_PEPDR]	2.79745	3.3	1	1	1	1	424	47.6105	4.97021
C9YHN2	30S ribosomal protein S3 OS=Peptoclostridium difficile (strain R20291) GN=rpsC PE=3 SV=1 - [C9YHN2_PEPDR]	2.67046	5.54	1	1	1	1	271	30.3441	10.3306
	A2	Sequence	# PSMs	# Proteins	# Protein Groups	Protein Group Accessions	Modifications	ΔCn	q-Value	PEP	XCorr	Charge	MH+ [Da]	ΔM [ppm]	RT [min]	# Missed Cleavages
	High	TEGYSEGNVPLQTLR	1	1	1	C9YHN2		0	0	6.007e-06	2.67046	2	1663.83	-0.654547	19.4536	0
		Accession	Description	Score	Coverage	# Proteins	# Unique Peptides	# Peptides	# PSMs	# AAs	MW [kDa]	calc. pI
		C9YHN2	30S ribosomal protein S3 OS=Peptoclostridium difficile (strain R20291) GN=rpsC PE=3 SV=1 - [C9YHN2_PEPDR]	2.67046	5.54	1	1	1	1	271	30.3441	10.3306
C9YHL0	Elongation factor Tu OS=Peptoclostridium difficile (strain R20291) GN=tuf PE=3 SV=1 - [C9YHL0_PEPDR]	2.65735	3.78	1	1	1	1	397	43.9983	5.04639
	A2	Sequence	# PSMs	# Proteins	# Protein Groups	Protein Group Accessions	Modifications	ΔCn	q-Value	PEP	XCorr	Charge	MH+ [Da]	ΔM [ppm]	RT [min]	# Missed Cleavages
	High	VQDEVELVGLTEAPR	1	1	1	C9YHL0		0	0	0.004505	2.65735	2	1654.87	0.406525	22.9154	0
		Accession	Description	Score	Coverage	# Proteins	# Unique Peptides	# Peptides	# PSMs	# AAs	MW [kDa]	calc. pI
		C9YHL0	Elongation factor Tu OS=Peptoclostridium difficile (strain R20291) GN=tuf PE=3 SV=1 - [C9YHL0_PEPDR]	2.65735	3.78	1	1	1	1	397	43.9983	5.04639
C9YHJ8	Proline--tRNA ligase OS=Peptoclostridium difficile (strain R20291) GN=proS PE=3 SV=1 - [C9YHJ8_PEPDR]	2.59842	2.16	1	1	1	1	510	58.735	5.32568
	A2	Sequence	# PSMs	# Proteins	# Protein Groups	Protein Group Accessions	Modifications	ΔCn	q-Value	PEP	XCorr	Charge	MH+ [Da]	ΔM [ppm]	RT [min]	# Missed Cleavages
	High	DIENNQAMVFR	1	1	1	C9YHJ8		0	0	0.02088	2.59842	2	1336.63	1.85349	20.3192	0
		Accession	Description	Score	Coverage	# Proteins	# Unique Peptides	# Peptides	# PSMs	# AAs	MW [kDa]	calc. pI
		C9YHJ8	Proline--tRNA ligase OS=Peptoclostridium difficile (strain R20291) GN=proS PE=3 SV=1 - [C9YHJ8_PEPDR]	2.59842	2.16	1	1	1	1	510	58.735	5.32568
C9YJR4	Glycogen synthase OS=Peptoclostridium difficile (strain R20291) GN=glgA PE=3 SV=1 - [C9YJR4_PEPDR]	2.46985	2.71	1	1	1	1	480	55.588	5.85889
	A2	Sequence	# PSMs	# Proteins	# Protein Groups	Protein Group Accessions	Modifications	ΔCn	q-Value	PEP	XCorr	Charge	MH+ [Da]	ΔM [ppm]	RT [min]	# Missed Cleavages
	High	TGGLGDVSYALPK	1	1	1	C9YJR4		0	0	0.07701	2.46985	2	1277.67	-0.397596	21.0829	0
		Accession	Description	Score	Coverage	# Proteins	# Unique Peptides	# Peptides	# PSMs	# AAs	MW [kDa]	calc. pI
		C9YJR4	Glycogen synthase OS=Peptoclostridium difficile (strain R20291) GN=glgA PE=3 SV=1 - [C9YJR4_PEPDR]	2.46985	2.71	1	1	1	1	480	55.588	5.85889
C9YHP2	50S ribosomal protein L18 OS=Peptoclostridium difficile (strain R20291) GN=rplR PE=3 SV=1 - [C9YHP2_PEPDR]	2.16017	7.38	1	1	1	1	122	13.5674	10.2427
	A2	Sequence	# PSMs	# Proteins	# Protein Groups	Protein Group Accessions	Modifications	ΔCn	q-Value	PEP	XCorr	Charge	MH+ [Da]	ΔM [ppm]	RT [min]	# Missed Cleavages
	Medium	IQELAEGAR	1	1	1	C9YHP2		0	0.041	0.1954	2.16017	2	986.527	0.316025	13.0189	0
		Accession	Description	Score	Coverage	# Proteins	# Unique Peptides	# Peptides	# PSMs	# AAs	MW [kDa]	calc. pI
		C9YHP2	50S ribosomal protein L18 OS=Peptoclostridium difficile (strain R20291) GN=rplR PE=3 SV=1 - [C9YHP2_PEPDR]	2.16017	7.38	1	1	1	1	122	13.5674	10.2427
C9YJR6	Putative alpha-amylase OS=Peptoclostridium difficile (strain R20291) GN=CDR20291_0816 PE=4 SV=1 - [C9YJR6_PEPDR]	2.07229	1.29	1	1	1	1	621	72.6498	5.21143
	A2	Sequence	# PSMs	# Proteins	# Protein Groups	Protein Group Accessions	Modifications	ΔCn	q-Value	PEP	XCorr	Charge	MH+ [Da]	ΔM [ppm]	RT [min]	# Missed Cleavages
	Medium	sISLEINR	1	1	1	C9YJR6	N-Term(Acetyl)	0	0.029	0.1384	2.07229	2	973.532	0.472075	18.0788	0
		Accession	Description	Score	Coverage	# Proteins	# Unique Peptides	# Peptides	# PSMs	# AAs	MW [kDa]	calc. pI
		C9YJR6	Putative alpha-amylase OS=Peptoclostridium difficile (strain R20291) GN=CDR20291_0816 PE=4 SV=1 - [C9YJR6_PEPDR]	2.07229	1.29	1	1	1	1	621	72.6498	5.21143
C9YI28	Phosphoribosylamine--glycine ligase OS=Peptoclostridium difficile (strain R20291) GN=purD PE=3 SV=1 - [C9YI28_PEPDR]	0	3.37	1	1	1	1	416	45.7493	4.99561
	A2	Sequence	# PSMs	# Proteins	# Protein Groups	Protein Group Accessions	Modifications	ΔCn	q-Value	PEP	XCorr	Charge	MH+ [Da]	ΔM [ppm]	RT [min]	# Missed Cleavages
	Medium	emmsDKKFGAAGDK	1	1	1	C9YI28	N-Term(Acetyl); M2(Oxidation); M3(Oxidation); S4(Phospho)	0	0.029	0.1395	1.58997	2	1668.68	8.99258	25.1679	2
		Accession	Description	Score	Coverage	# Proteins	# Unique Peptides	# Peptides	# PSMs	# AAs	MW [kDa]	calc. pI
		C9YI28	Phosphoribosylamine--glycine ligase OS=Peptoclostridium difficile (strain R20291) GN=purD PE=3 SV=1 - [C9YI28_PEPDR]	0	3.37	1	1	1	1	416	45.7493	4.99561
C9YPQ3	Putative permease OS=Peptoclostridium difficile (strain R20291) GN=CDR20291_2568 PE=4 SV=1 - [C9YPQ3_PEPDR]	0	7.66	1	1	1	1	444	47.4329	9.0415
	A2	Sequence	# PSMs	# Proteins	# Protein Groups	Protein Group Accessions	Modifications	ΔCn	q-Value	PEP	XCorr	Charge	MH+ [Da]	ΔM [ppm]	RT [min]	# Missed Cleavages
	High	vATIAsNILTIVPQsGVFLTFLsLSKLTHKTGFK	1	1	1	C9YPQ3	N-Term(Acetyl); S6(Phospho); S15(Phospho); S23(Phospho)	0	0	0.1001	0.964107	3	3914	0.905322	8.23359	2
		Accession	Description	Score	Coverage	# Proteins	# Unique Peptides	# Peptides	# PSMs	# AAs	MW [kDa]	calc. pI
		C9YPQ3	Putative permease OS=Peptoclostridium difficile (strain R20291) GN=CDR20291_2568 PE=4 SV=1 - [C9YPQ3_PEPDR]	0	7.66	1	1	1	1	444	47.4329	9.0415
C9YMB1	Adenine deaminase OS=Peptoclostridium difficile (strain R20291) GN=ade PE=3 SV=1 - [C9YMB1_PEPDR]	0	7.08	1	1	1	1	565	62.5822	5.31299
	A2	Sequence	# PSMs	# Proteins	# Protein Groups	Protein Group Accessions	Modifications	ΔCn	q-Value	PEP	XCorr	Charge	MH+ [Da]	ΔM [ppm]	RT [min]	# Missed Cleavages
	Medium	DIPLNVYImVPSsVPATsFETNGVGKFsAKDMESYVNNPR	1	1	1	C9YMB1	M9(Oxidation); S13(Phospho); S18(Phospho); S28(Phospho)	0	0.041	0.1735	0.950228	5	4630.05	2.49402	8.93302	2
		Accession	Description	Score	Coverage	# Proteins	# Unique Peptides	# Peptides	# PSMs	# AAs	MW [kDa]	calc. pI
		C9YMB1	Adenine deaminase OS=Peptoclostridium difficile (strain R20291) GN=ade PE=3 SV=1 - [C9YMB1_PEPDR]	0	7.08	1	1	1	1	565	62.5822	5.31299
C9YS07	Methionine--tRNA ligase OS=Peptoclostridium difficile (strain R20291) GN=metG PE=3 SV=1 - [C9YS07_PEPDR]	0	6.05	1	1	1	1	645	74.0965	5.35107
	A2	Sequence	# PSMs	# Proteins	# Protein Groups	Protein Group Accessions	Modifications	ΔCn	q-Value	PEP	XCorr	Charge	MH+ [Da]	ΔM [ppm]	RT [min]	# Missed Cleavages
	High	dELDTVLyNLcESIRIIATLINPIMNEtANKIYEHIGIK	1	1	1	C9YS07	N-Term(Acetyl); Y8(Phospho); C11(Carbamidomethyl); T28(Phospho)	0	0	0.02505	1.08918	6	4732.29	-3.25113	10.0814	2
		Accession	Description	Score	Coverage	# Proteins	# Unique Peptides	# Peptides	# PSMs	# AAs	MW [kDa]	calc. pI
		C9YS07	Methionine--tRNA ligase OS=Peptoclostridium difficile (strain R20291) GN=metG PE=3 SV=1 - [C9YS07_PEPDR]	0	6.05	1	1	1	1	645	74.0965	5.35107
