# Supplementary material for: Chemical genetic analysis of enoxolone inhibition of Clostridioides difficile toxin production reveals adenine deaminase and ATP synthase as antivirulence targets
Source: J Biol Chem. 2024 Sep 27;300(11):107839. doi: 10.1016/j.jbc.2024.107839 (PMC11566853; doi:10.1016/j.jbc.2024.107839)
Supplement: Table S3 [file mmc3.xlsx]

## Sheet: Key
Table S3 Significantly transcribed genes in C. difficile R20291 exposed to enoxolone 16 uM
Definitions
baseMean—The average of the normalized count values, dividing by size factors, taken over all samples.
log2FoldChange–The effect size estimate. This value indicates how much the gene or transcript's expression seems to have changed between the comparison and control groups. This value is reported on a logarithmic scale to base 2.
lfcSE–The standard error estimate for the log2 fold change estimate
stat–The value of the test statistic for the gene or transcript.
pvalue–P-value of the test for the gene or transcript
padj–Adjusted P-value for multiple testing for the gene or transcript.
Sheet name
Significantly differentially expressed genes based on log2FoldChange=1
Raw data- expression of all genes

## Sheet: Significantly up or down genes
GeneID	Product	Gene acronym	log2FoldChange	lfcSE	stat	pvalue	padj
CDR20291_1626	putative sodium/phosphate cotransporter	NA	4.85394	0.343127	14.1462	1.97111e-45	3.32131e-42
CDR20291_3118	putative phosphate transport system protein	phoU	2.90411	0.2766	10.4993	8.70332e-26	2.66638e-23
CDR20291_2118	ABC transporter, ATP-binding/permease protein	NA	2.89178	0.154165	18.7578	1.67291e-78	5.6377e-75
CDR20291_3119	phosphate import ABC transporter, ATP-binding protein	phoT	2.74226	0.29865	9.18219	4.22417e-20	1.01682e-17
CDR20291_0306	putative acetylornithine deacetylase	argE	2.68901	0.664185	4.04859	5.15265e-05	0.00173644
CDR20291_2117	ABC transporter, ATP-binding/permease protein	NA	2.6866	0.363539	7.39014	1.46675e-13	2.47148e-11
CDR20291_1078	hypothetical protein	NA	2.67666	0.321703	8.32029	8.77505e-17	1.73953e-14
CDR20291_2128	putative membrane protein	NA	2.49958	0.349196	7.1581	8.18055e-13	1.14869e-10
CDR20291_0992	putative membrane protein	NA	2.4985	0.188573	13.2495	4.53926e-40	3.05946e-37
CDR20291_3120	putative phosphateABC transporter, permease protein	NA	2.37979	0.269445	8.83219	1.02646e-18	2.16198e-16
CDR20291_2119	MarR-family transcriptional regulator	NA	2.35444	0.210584	11.1805	5.07797e-29	2.85212e-26
CDR20291_2296	putative lipoprotein	NA	2.2882	0.217359	10.5273	6.46781e-26	2.17965e-23
CDR20291_3121	putative phosphate ABC transporter, permease protein	NA	2.28111	0.318355	7.16531	7.76096e-13	1.13715e-10
CDR20291_1380	two-component response regulator	NA	2.24804	0.316553	7.10162	1.23305e-12	1.59823e-10
CDR20291_2297	putative multidrug efflux pump, membrane protein	NA	2.17816	0.386673	5.63309	1.77011e-08	1.24277e-06
CDR20291_2298	putative multidrug efflux pump, outer membrane protein	NA	1.99184	0.146706	13.5771	5.47436e-42	6.14953e-39
CDR20291_0991	PadR-family transcriptional regulator	NA	1.97426	0.353906	5.57848	2.42625e-08	1.6353e-06
CDR20291_2613	probable polysaccharide deacetylase	NA	1.959	0.180602	10.8471	2.05914e-27	8.67413e-25
CDR20291_1718	putative cations-transporting ATPase	NA	1.82443	0.492118	3.7073	0.000209485	0.00563403
CDR20291_2612	putative membrane protein	NA	1.75888	0.196361	8.95735	3.32562e-19	7.47157e-17
CDR20291_2614	putative UDP-N-acetylglucosamine--N-acetylmuramyl-(pentapeptide) pyrophosphoryl-undecaprenol N-acetylglucosamine transferase	NA	1.69796	0.282508	6.01029	1.85192e-09	1.60024e-07
CDR20291_0130	putative membrane protein	NA	1.62836	0.3153	5.16448	2.41109e-07	1.40093e-05
CDR20291_2938	putative C4-dicarboxylate anaerobic carrier	NA	1.52773	0.244678	6.24386	4.26913e-10	4.11056e-08
CDR20291_1557	probable cation-transporting ATPase	NA	1.46874	0.237677	6.17954	6.42873e-10	5.85536e-08
CDR20291_0819	S-adenosylmethionine decarboxylase proenzyme	speD	1.33712	0.327634	4.08114	4.48149e-05	0.00154108
CDR20291_0820	spermidine synthase	speE	1.33648	0.205178	6.51376	7.32924e-11	8.51708e-09
CDR20291_0848	putative D-3-phosphoglycerate dehydrogenase	serA	1.32574	0.356365	3.72017	0.000199091	0.00545478
CDR20291_3147	putative sodium-dependent phosphate transporter	NA	1.32533	0.20811	6.36841	1.90995e-10	2.07631e-08
CDR20291_2611	two-component response regulator	NA	1.27443	0.286932	4.44156	8.93076e-06	0.000396009
CDR20291_2937	putative amidohydrolase	NA	1.22928	0.324174	3.79204	0.000149416	0.00434078
CDR20291_0821	putative agmatinase	speB	1.20246	0.159771	7.52614	5.22632e-14	9.26983e-12
CDR20291_1887	conserved hypothetical protein	NA	1.19777	0.213536	5.60921	2.03256e-08	1.3979e-06
CDR20291_3040	diaminopropionate ammonia-lyase	dpaL2	1.10487	0.193008	5.72447	1.03756e-08	8.32515e-07
CDR20291_2610	two-component sensor histidine kinase	NA	1.09315	0.192282	5.68516	1.30691e-08	9.57457e-07
CDR20291_0010	pyruvate carboxylase	pyc	1.09135	0.191543	5.69768	1.2145e-08	9.09522e-07
CDR20291_1555	putative bi-functional glycine dehydrogenase/aminomethyl transferase protein	NA	1.04957	0.165154	6.35508	2.08313e-10	2.19379e-08
CDR20291_0260	chemotaxis protein	motA	1.02273	0.283405	3.60873	0.000307696	0.00768099
CDR20291_0818	arginine decarboxylase	speA	1.01117	0.168668	5.99504	2.03435e-09	1.71394e-07
CDR20291_1621	hypothetical protein	NA	-1.04446	0.183977	-5.67712	1.36978e-08	9.82162e-07
CDR20291_1672	putative arsenate reductase	NA	-1.10498	0.201162	-5.49299	3.95193e-08	2.4663e-06
CDR20291_2222	putative transcription antiterminator	mtlR	-1.15451	0.246327	-4.68691	2.77357e-06	0.000146046
CDR20291_3126	two-component response regulator	NA	-1.16368	0.186063	-6.25422	3.99504e-10	3.95979e-08
CDR20291_1929	hypothetical protein	NA	-1.17187	0.280352	-4.18001	2.91499e-05	0.00105629
CDR20291_0533	two-component sensor histidine kinase	NA	-1.17734	0.296098	-3.97618	7.00298e-05	0.00220561
CDR20291_1467	MarR-family transcriptional regulator	NA	-1.18905	0.266418	-4.46311	8.07795e-06	0.000367874
CDR20291_1972	putative regulatory protein	NA	-1.20963	0.225859	-5.35569	8.52287e-08	5.2222e-06
CDR20291_2988	putative uncharacterized protein	NA	-1.25661	0.326815	-3.84501	0.000120547	0.00353255
CDR20291_1081	putative membrane protein	NA	-1.27025	0.347948	-3.6507	0.000261526	0.00672779
CDR20291_0163	hypothetical protein	NA	-1.28973	0.265381	-4.85992	1.17435e-06	6.70773e-05
CDR20291_2809	putative acetyltransferase	NA	-1.30478	0.196391	-6.6438	3.05705e-11	3.67938e-09
CDR20291_0159	putative lantibiotic ABC transporter, ATP-binding protein	NA	-1.34406	0.358608	-3.748	0.000178247	0.00504785
CDR20291_0418	hypothetical protein	NA	-1.34992	0.358452	-3.76597	0.000165902	0.00477855
CDR20291_2438	putative phosphosugar isomerase/binding protein	NA	-1.37133	0.186382	-7.35762	1.87211e-13	3.0043e-11
CDR20291_2407	L-aspartate-beta-decarboxylase	aspD	-1.37511	0.231182	-5.94819	2.71118e-09	2.22846e-07
CDR20291_3153	putative membrane protein	NA	-1.40038	0.253886	-5.51577	3.4725e-08	2.25044e-06
CDR20291_0164	putative membrane protein	NA	-1.43891	0.261791	-5.4964	3.87615e-08	2.46465e-06
CDR20291_2490	putative response regulator	NA	-1.45582	0.340978	-4.26954	1.95877e-05	0.000767333
CDR20291_1319	putative phage shock protein	NA	-1.50674	0.310333	-4.85525	1.20237e-06	6.75334e-05
CDR20291_0160	Radical SAM-family protein	NA	-1.50696	0.206384	-7.30171	2.84134e-13	4.35242e-11
CDR20291_0162	hypothetical protein	NA	-1.59063	0.37721	-4.21683	2.47761e-05	0.000917533
CDR20291_1914	hypothetical protein	NA	-1.59867	0.259893	-6.15125	7.6873e-10	6.81742e-08
CDR20291_0161	hypothetical protein	NA	-1.60063	0.254288	-6.29457	3.08263e-10	3.14802e-08
CDR20291_2440	phosphotransferase system, B component	NA	-1.68917	0.21448	-7.87565	3.38989e-15	6.34662e-13
CDR20291_2722	putative collagen-binding protein	NA	-1.69365	0.238253	-7.10862	1.17208e-12	1.57997e-10
CDR20291_2216	PTS system, galactitol-specific IIa component	gatA	-1.88497	0.197026	-9.56712	1.09923e-21	2.84954e-19
CDR20291_2441	putative bifunctional protein	NA	-1.89761	0.175702	-10.8001	3.4368e-27	1.28689e-24
CDR20291_2485	putative oligosaccharide deacetylase	NA	-2.05301	0.199468	-10.2924	7.6235e-25	2.14093e-22
CDR20291_3350	pilin	NA	-2.07615	0.305946	-6.78602	1.1527e-11	1.43874e-09
CDR20291_2486	putative general stress protein	NA	-2.71779	0.249343	-10.8998	1.15523e-27	5.56163e-25
CDR20291_2487	putative carbon starvation	NA	-4.63885	0.342881	-13.529	1.05391e-41	8.8792e-39

## Sheet: Raw Data
GeneID	baseMean	log2FoldChange	lfcSE	stat	pvalue	padj	log 10 (padj)
CDR20291_0033	1.14694	-0.345008	1.54245	-0.223675	0.82301	NA	NA
CDR20291_0110	0.390606	-0.89164	2.71223	-0.328748	0.742346	NA	NA
CDR20291_0207	25.2186	-0.094368	0.399956	-0.235946	0.813475	NA	NA
CDR20291_0209	30.0587	-0.270203	0.350088	-0.771816	0.440224	NA	NA
CDR20291_0213	19.5572	-0.273876	0.43361	-0.631619	0.527636	NA	NA
CDR20291_0287	24.2748	0.360374	0.519845	0.693234	0.488163	NA	NA
CDR20291_0288	27.8756	-0.089936	0.354671	-0.253576	0.799823	NA	NA
CDR20291_0289	17.0886	0.510525	0.444688	1.14805	0.250946	NA	NA
CDR20291_0386	25.59	-0.245677	0.396111	-0.620222	0.535112	NA	NA
CDR20291_0388	13.1602	-0.227503	0.509348	-0.446655	0.655124	NA	NA
CDR20291_0398	14.454	-0.587274	0.781957	-0.751031	0.452634	NA	NA
CDR20291_0541	32.6387	-0.46981	0.360935	-1.30165	0.193037	NA	NA
CDR20291_0544	1.13419	0.610041	1.67818	0.363513	0.716222	NA	NA
CDR20291_0581	1.23362	-0.486399	1.50739	-0.322677	0.74694	NA	NA
CDR20291_0597	4.43381	-0.0210134	0.730715	-0.0287574	0.977058	NA	NA
CDR20291_0641	21.2051	0.204372	0.450464	0.453693	0.65005	NA	NA
CDR20291_0674	31.4987	-0.300708	0.336072	-0.894771	0.370909	NA	NA
CDR20291_0724	23.8973	-0.257351	0.506996	-0.5076	0.611734	NA	NA
CDR20291_0789	31.4948	0.159641	0.39771	0.401401	0.688125	NA	NA
CDR20291_0844	26.4002	0.12894	0.418811	0.307872	0.75818	NA	NA
CDR20291_0875	28.988	0.121952	0.420159	0.290251	0.771624	NA	NA
CDR20291_1025	11.0092	0.22659	0.57246	0.395817	0.69224	NA	NA
CDR20291_1031	14.8996	0.444701	0.583334	0.762345	0.445854	NA	NA
CDR20291_1032	21.2807	0.406522	0.418856	0.970553	0.331771	NA	NA
CDR20291_1075	33.2724	-0.72894	0.429764	-1.69614	0.0898591	NA	NA
CDR20291_1137	6.14296	0.62737	0.898181	0.69849	0.484871	NA	NA
CDR20291_1275	18.2547	-0.358977	0.455963	-0.787294	0.43111	NA	NA
CDR20291_1472	27.3951	-0.0786838	0.353701	-0.222459	0.823957	NA	NA
CDR20291_1506	30.5746	-0.108464	0.453593	-0.239121	0.811012	NA	NA
CDR20291_1576	1.9351	-0.65153	1.21673	-0.535477	0.59232	NA	NA
CDR20291_1601	5.73117	0.301805	0.676647	0.446031	0.655575	NA	NA
CDR20291_1726	211.538	0.521588	1.39753	0.373222	NA	NA	NA
CDR20291_1738	27.0161	-0.527136	0.468364	-1.12548	0.260384	NA	NA
CDR20291_1820	9.23499	-1.21564	0.610149	-1.99237	0.0463304	NA	NA
CDR20291_1822	33.5455	0.377493	0.328622	1.14871	0.250674	NA	NA
CDR20291_1851	21.9511	0.396237	0.463118	0.855585	0.392227	NA	NA
CDR20291_1863	14.2543	0.187228	0.511231	0.366229	0.714194	NA	NA
CDR20291_1913	31.6235	-0.626711	0.72473	-0.864751	0.387175	NA	NA
CDR20291_1947	28.4033	0.554251	0.384301	1.44223	0.149238	NA	NA
CDR20291_2067	31.271	-0.653278	0.39918	-1.63655	0.101725	NA	NA
CDR20291_2106	9.7389	0.257724	0.58672	0.439262	0.660472	NA	NA
CDR20291_2186	5.12508	0.040548	0.866881	0.0467746	0.962693	NA	NA
CDR20291_2189	30.8671	-0.697624	0.360215	-1.93669	0.0527837	NA	NA
CDR20291_2190	14.1597	-0.364572	0.4654	-0.783353	0.43342	NA	NA
CDR20291_2193	4.04856	-0.844108	0.874481	-0.965267	0.334411	NA	NA
CDR20291_2306	12.159	-0.243478	0.536966	-0.453433	0.650237	NA	NA
CDR20291_2321	19.5278	-0.151005	0.462837	-0.32626	0.744228	NA	NA
CDR20291_2335	12.0733	-0.178043	0.566081	-0.314519	0.753127	NA	NA
CDR20291_2361	19.2244	-0.210751	0.412584	-0.510808	0.609485	NA	NA
CDR20291_2389	24.2552	-0.481669	0.386297	-1.24689	0.212438	NA	NA
CDR20291_2538	16.4377	0.470817	0.51309	0.91761	0.358823	NA	NA
CDR20291_2545	6.87006	0.0972715	0.671963	0.144757	0.884903	NA	NA
CDR20291_2565	13.0224	-0.048146	0.500607	-0.0961753	0.923381	NA	NA
CDR20291_2566	22.3144	0.0610129	0.424524	0.143721	0.885721	NA	NA
CDR20291_2574	27.4949	-0.122934	0.444243	-0.276726	0.78199	NA	NA
CDR20291_2729	12.0101	-0.147786	0.518976	-0.284765	0.775824	NA	NA
CDR20291_2767	18.5381	0.00452525	0.427878	0.010576	0.991562	NA	NA
CDR20291_2808	4.06465	-1.15263	0.944264	-1.22067	0.222213	NA	NA
CDR20291_2839	30.3126	0.5019	0.385684	1.30132	0.193148	NA	NA
CDR20291_2885	9.27344	-0.815786	0.766984	-1.06363	0.287497	NA	NA
CDR20291_2893	24.886	-0.317579	0.422488	-0.751688	0.452238	NA	NA
CDR20291_2919	32.9005	0.305336	0.401788	0.759944	0.447288	NA	NA
CDR20291_2921	30.5554	-0.315858	0.33916	-0.931296	0.351701	NA	NA
CDR20291_3080	19.0411	0.464396	0.582302	0.797518	0.42515	NA	NA
CDR20291_3154	4.50095	-0.547945	0.818416	-0.669518	0.503165	NA	NA
CDR20291_3372	23.8621	0.214524	0.392013	0.547237	0.584216	NA	NA
CDR20291_3373	32.5884	0.372493	0.327509	1.13735	0.255391	NA	NA
CDR20291_3454	18.7117	0.123339	0.410625	0.30037	0.763895	NA	NA
CDR20291_2118	27819.7	2.89178	0.154165	18.7578	1.67291e-78	5.6377e-75	74.2489
CDR20291_1626	14032.5	4.85394	0.343127	14.1462	1.97111e-45	3.32131e-42	41.4787
CDR20291_2298	28917.2	1.99184	0.146706	13.5771	5.47436e-42	6.14953e-39	38.2112
CDR20291_2487	65185.2	-4.63885	0.342881	-13.529	1.05391e-41	8.8792e-39	38.0516
CDR20291_0992	2736.14	2.4985	0.188573	13.2495	4.53926e-40	3.05946e-37	36.5144
CDR20291_2119	2275.64	2.35444	0.210584	11.1805	5.07797e-29	2.85212e-26	25.5448
CDR20291_2486	195.638	-2.71779	0.249343	-10.8998	1.15523e-27	5.56163e-25	24.2548
CDR20291_2613	7272.02	1.959	0.180602	10.8471	2.05914e-27	8.67413e-25	24.0618
CDR20291_2441	3055.89	-1.89761	0.175702	-10.8001	3.4368e-27	1.28689e-24	23.8905
CDR20291_2296	19921.6	2.2882	0.217359	10.5273	6.46781e-26	2.17965e-23	22.6616
phoU	1787.95	2.90411	0.2766	10.4993	8.70332e-26	2.66638e-23	22.5741
CDR20291_2485	815.264	-2.05301	0.199468	-10.2924	7.6235e-25	2.14093e-22	21.6694
gatA	10011.7	-1.88497	0.197026	-9.56712	1.09923e-21	2.84954e-19	18.5452
phoT	1000.15	2.74226	0.29865	9.18219	4.22417e-20	1.01682e-17	16.9928
CDR20291_2612	7090.46	1.75888	0.196361	8.95735	3.32562e-19	7.47157e-17	16.1266
CDR20291_3120	638.292	2.37979	0.269445	8.83219	1.02646e-18	2.16198e-16	15.6651
CDR20291_1078	4932.14	2.67666	0.321703	8.32029	8.77505e-17	1.73953e-14	13.7596
CDR20291_2440	521.968	-1.68917	0.21448	-7.87565	3.38989e-15	6.34662e-13	12.1975
speB	4214.94	1.20246	0.159771	7.52614	5.22632e-14	9.26983e-12	11.0329
CDR20291_2117	39704.3	2.6866	0.363539	7.39014	1.46675e-13	2.47148e-11	10.607
CDR20291_2438	1658.67	-1.37133	0.186382	-7.35762	1.87211e-13	3.0043e-11	10.5223
CDR20291_0160	723.374	-1.50696	0.206384	-7.30171	2.84134e-13	4.35242e-11	10.3613
CDR20291_3121	512.069	2.28111	0.318355	7.16531	7.76096e-13	1.13715e-10	9.94418
CDR20291_2128	2699.73	2.49958	0.349196	7.1581	8.18055e-13	1.14869e-10	9.9398
CDR20291_2722	14044.5	-1.69365	0.238253	-7.10862	1.17208e-12	1.57997e-10	9.80135
CDR20291_1380	5196.92	2.24804	0.316553	7.10162	1.23305e-12	1.59823e-10	9.79636
CDR20291_3350	37574.8	-2.07615	0.305946	-6.78602	1.1527e-11	1.43874e-09	8.84202
CDR20291_2809	2942.59	-1.30478	0.196391	-6.6438	3.05705e-11	3.67938e-09	8.43423
speE	2163.65	1.33648	0.205178	6.51376	7.32924e-11	8.51708e-09	8.06971
CDR20291_0261	6726.96	0.96044	0.149042	6.44407	1.16309e-10	1.30654e-08	7.88388
CDR20291_3147	36119.3	1.32533	0.20811	6.36841	1.90995e-10	2.07631e-08	7.68271
CDR20291_1555	5422.73	1.04957	0.165154	6.35508	2.08313e-10	2.19379e-08	7.6588
CDR20291_0161	413.227	-1.60063	0.254288	-6.29457	3.08263e-10	3.14802e-08	7.50196
CDR20291_3126	5743.06	-1.16368	0.186063	-6.25422	3.99504e-10	3.95979e-08	7.40233
CDR20291_2938	2524.26	1.52773	0.244678	6.24386	4.26913e-10	4.11056e-08	7.3861
CDR20291_1557	5747.01	1.46874	0.237677	6.17954	6.42873e-10	5.85536e-08	7.23245
CDR20291_1664	43473.3	0.939496	0.152016	6.18025	6.40022e-10	5.85536e-08	7.23245
CDR20291_1914	2391.48	-1.59867	0.259893	-6.15125	7.6873e-10	6.81742e-08	7.16638
CDR20291_2614	9523.12	1.69796	0.282508	6.01029	1.85192e-09	1.60024e-07	6.79581
CDR20291_0818	1658.9	1.01117	0.168668	5.99504	2.03435e-09	1.71394e-07	6.766
aspD	10067.5	-1.37511	0.231182	-5.94819	2.71118e-09	2.22846e-07	6.65199
dpaL2	1632.59	1.10487	0.193008	5.72447	1.03756e-08	8.32515e-07	6.07961
CDR20291_2226	9476.12	-0.786662	0.137684	-5.71353	1.10657e-08	8.67246e-07	6.06186
CDR20291_1226	4061.15	0.955896	0.167511	5.70646	1.15352e-08	8.83492e-07	6.0538
pyc	25666.1	1.09135	0.191543	5.69768	1.2145e-08	9.09522e-07	6.04119
CDR20291_2610	7719.58	1.09315	0.192282	5.68516	1.30691e-08	9.57457e-07	6.01888
CDR20291_1621	1580.71	-1.04446	0.183977	-5.67712	1.36978e-08	9.82162e-07	6.00782
CDR20291_2297	47725.5	2.17816	0.386673	5.63309	1.77011e-08	1.24277e-06	5.90561
CDR20291_1887	3209.34	1.19777	0.213536	5.60921	2.03256e-08	1.3979e-06	5.85452
CDR20291_0991	111.069	1.97426	0.353906	5.57848	2.42625e-08	1.6353e-06	5.7864
CDR20291_3434	15510.7	0.791963	0.142578	5.55458	2.78286e-08	1.83887e-06	5.73545
CDR20291_3153	505.115	-1.40038	0.253886	-5.51577	3.4725e-08	2.25044e-06	5.64773
CDR20291_0164	388.21	-1.43891	0.261791	-5.4964	3.87615e-08	2.46465e-06	5.60824
CDR20291_1672	69167.1	-1.10498	0.201162	-5.49299	3.95193e-08	2.4663e-06	5.60795
CDR20291_1972	12700.7	-1.20963	0.225859	-5.35569	8.52287e-08	5.2222e-06	5.28215
CDR20291_2955	2246.92	0.735632	0.141177	5.21069	1.8814e-07	1.1322e-05	4.94608
CDR20291_0157	3395.99	-0.917058	0.176402	-5.19869	2.00693e-07	1.18655e-05	4.92571
CDR20291_0130	299.711	1.62836	0.3153	5.16448	2.41109e-07	1.40093e-05	4.85359
CDR20291_0163	539.673	-1.28973	0.265381	-4.85992	1.17435e-06	6.70773e-05	4.17342
CDR20291_1319	4169.96	-1.50674	0.310333	-4.85525	1.20237e-06	6.75334e-05	4.17048
CDR20291_0185	6164.51	-0.692195	0.143652	-4.81857	1.4459e-06	7.98799e-05	4.09756
CDR20291_0632	6507.87	0.742566	0.155741	4.76795	1.86111e-06	0.00010116	3.99499
CDR20291_0273	5404.57	0.859098	0.18221	4.71487	2.41865e-06	0.000129379	3.88814
mtlR	1714.12	-1.15451	0.246327	-4.68691	2.77357e-06	0.000146046	3.83551
CDR20291_1556	6983.18	0.989529	0.216967	4.56073	5.09768e-06	0.000264295	3.57791
CDR20291_0623	7288.58	0.767658	0.168457	4.557	5.189e-06	0.000264954	3.57683
CDR20291_0849	52734.3	0.995697	0.220009	4.52571	6.01937e-06	0.000302765	3.51889
CDR20291_3435	2562.88	0.82952	0.183867	4.51153	6.4361e-06	0.000318966	3.49626
CDR20291_1377	12899.3	0.780466	0.173454	4.49955	6.80984e-06	0.000327845	3.48433
CDR20291_2404	297.088	0.924132	0.205293	4.50153	6.74675e-06	0.000327845	3.48433
CDR20291_1415	11520.6	-0.941525	0.20941	-4.49609	6.92155e-06	0.00032853	3.48343
CDR20291_0264	4721.47	0.875417	0.195035	4.48853	7.17179e-06	0.00033568	3.47407
CDR20291_2873	3817.48	-0.738246	0.164681	-4.48289	7.36398e-06	0.000339953	3.46858
CDR20291_1467	5004.69	-1.18905	0.266418	-4.46311	8.07795e-06	0.000367874	3.4343
CDR20291_0015	34799	0.823043	0.18479	4.45394	8.43069e-06	0.000378819	3.42157
CDR20291_2611	13032.4	1.27443	0.286932	4.44156	8.93076e-06	0.000396009	3.4023
CDR20291_2642	3112.47	-0.95475	0.215999	-4.42015	9.86308e-06	0.00043167	3.36485
CDR20291_3091	35984.4	-0.788893	0.178881	-4.41015	1.033e-05	0.000443279	3.35332
CDR20291_3508	10062.7	-0.760358	0.172461	-4.40886	1.03914e-05	0.000443279	3.35332
CDR20291_1593	2482.05	0.857968	0.194966	4.4006	1.07954e-05	0.000454758	3.34222
CDR20291_1284	8323.65	-0.735738	0.168523	-4.36579	1.26662e-05	0.000526978	3.27821
CDR20291_0251	15127.1	0.783811	0.180171	4.35038	1.35902e-05	0.000558525	3.25296
CDR20291_1271	754.612	0.872663	0.201597	4.32874	1.49965e-05	0.000608893	3.21546
CDR20291_1815	3544.67	0.939564	0.217931	4.31129	1.62302e-05	0.00065114	3.18633
CDR20291_3481	1939.23	-0.596114	0.139342	-4.27805	1.88535e-05	0.000747486	3.1264
CDR20291_1337	860.707	0.683155	0.160291	4.26195	2.02649e-05	0.000767333	3.11502
CDR20291_1646	9093.67	-0.697187	0.163454	-4.26533	1.99605e-05	0.000767333	3.11502
CDR20291_2490	3718.72	-1.45582	0.340978	-4.26954	1.95877e-05	0.000767333	3.11502
CDR20291_3310	40926.3	0.565823	0.132683	4.26447	2.00378e-05	0.000767333	3.11502
CDR20291_0880	9399.02	0.899952	0.211467	4.25575	2.0835e-05	0.000780154	3.10782
CDR20291_0162	64.7233	-1.59063	0.37721	-4.21683	2.47761e-05	0.000917533	3.03738
CDR20291_1872	617.796	-0.809231	0.192174	-4.21094	2.54311e-05	0.000931552	3.03079
CDR20291_1929	313.244	-1.17187	0.280352	-4.18001	2.91499e-05	0.00105629	2.97622
CDR20291_2295	21930.3	0.823763	0.198103	4.15825	3.20694e-05	0.00114972	2.93941
CDR20291_0141	61656.6	-0.743107	0.179903	-4.1306	3.61816e-05	0.00128349	2.89161
CDR20291_1162	4315.33	0.893431	0.218114	4.09617	4.20039e-05	0.00145931	2.83585
CDR20291_1312	602.501	-0.734169	0.179164	-4.09776	4.17176e-05	0.00145931	2.83585
speD	1103.94	1.33712	0.327634	4.08114	4.48149e-05	0.00154108	2.81217
CDR20291_1400	478.979	0.72035	0.177041	4.06883	4.72498e-05	0.0016084	2.79361
CDR20291_0306	535.328	2.68901	0.664185	4.04859	5.15265e-05	0.00173644	2.76034
CDR20291_3353	4428.74	-0.74057	0.183342	-4.03928	5.36158e-05	0.00178896	2.7474
CDR20291_1731	3898.57	0.623435	0.154893	4.02494	5.69904e-05	0.00188292	2.72517
CDR20291_0879	2152.31	0.942939	0.234675	4.01807	5.86763e-05	0.00188323	2.7251
CDR20291_1227	850.944	0.695121	0.172925	4.01978	5.82518e-05	0.00188323	2.7251
CDR20291_2721	17020.3	0.883516	0.219739	4.02075	5.80137e-05	0.00188323	2.7251
CDR20291_3009	1273.31	-0.659837	0.165208	-3.99398	6.49728e-05	0.00206564	2.68494
CDR20291_0533	476.609	-1.17734	0.296098	-3.97618	7.00298e-05	0.00220561	2.65647
CDR20291_3189	3855.44	-0.668167	0.168882	-3.95641	7.60861e-05	0.00237417	2.62449
CDR20291_2482	16503.9	-0.608152	0.156073	-3.89659	9.75554e-05	0.00298874	2.52451
CDR20291_2488	1350.76	-0.764443	0.196148	-3.89727	9.72812e-05	0.00298874	2.52451
CDR20291_2016	895.991	-0.904252	0.232214	-3.89405	9.85854e-05	0.00299309	2.52388
CDR20291_1907	562	-0.712089	0.183714	-3.87607	0.000106156	0.00319417	2.49564
CDR20291_2974	2372.87	-0.711262	0.184527	-3.85452	0.000115955	0.00345813	2.46116
CDR20291_1258	6806.31	-0.888819	0.230921	-3.84901	0.000118594	0.0035058	2.45521
CDR20291_2988	171.178	-1.25661	0.326815	-3.84501	0.000120547	0.00353255	2.45191
CDR20291_2937	4868.66	1.22928	0.324174	3.79204	0.000149416	0.00434078	2.36243
CDR20291_0418	898.943	-1.34992	0.358452	-3.76597	0.000165902	0.00477855	2.3207
CDR20291_0134	76.2801	-0.99959	0.265957	-3.75846	0.000170959	0.00488248	2.31136
CDR20291_0159	787.461	-1.34406	0.358608	-3.748	0.000178247	0.00504785	2.29689
CDR20291_0828	17309.7	0.458022	0.122767	3.73082	0.000190857	0.00535989	2.27084
CDR20291_0133	1558.87	-0.750187	0.2013	-3.7267	0.000194	0.00536322	2.27057
CDR20291_0577	1199.15	0.807813	0.216775	3.7265	0.000194158	0.00536322	2.27057
serA	28231.3	1.32574	0.356365	3.72017	0.000199091	0.00545478	2.26322
CDR20291_1718	30984.1	1.82443	0.492118	3.7073	0.000209485	0.00563403	2.24918
CDR20291_1735	3028.13	-0.632779	0.17083	-3.70415	0.000212099	0.00563403	2.24918
CDR20291_3043	3058.22	0.848683	0.229133	3.70389	0.000212321	0.00563403	2.24918
CDR20291_3158	1236.2	-0.622464	0.167969	-3.70583	0.000210697	0.00563403	2.24918
CDR20291_1485	344.391	0.685271	0.185252	3.69913	0.000216342	0.00569587	2.24444
CDR20291_1728	2811.33	0.666237	0.180963	3.68162	0.000231759	0.00605449	2.21792
CDR20291_0268	3213.14	0.793149	0.216449	3.66437	0.000247951	0.00642765	2.19195
CDR20291_1081	33.8282	-1.27025	0.347948	-3.6507	0.000261526	0.00672779	2.17213
CDR20291_0830	20271.4	0.906153	0.249362	3.63388	0.000279186	0.0071277	2.14705
CDR20291_3156	509.43	-0.866515	0.239559	-3.61713	0.000297892	0.00754808	2.12216
CDR20291_1079	4751.43	-0.552063	0.152909	-3.6104	0.000305724	0.00768099	2.11458
motA	5311.86	1.02273	0.283405	3.60873	0.000307696	0.00768099	2.11458
CDR20291_1073	81.4691	-0.88399	0.246163	-3.59108	0.000329316	0.00816026	2.0883
CDR20291_3011	42325	-0.65804	0.183621	-3.58368	0.000338787	0.00833366	2.07916
CDR20291_2214	1557.61	-0.512928	0.143269	-3.58017	0.000343372	0.00838524	2.07648
CDR20291_2365	910.222	0.715205	0.200277	3.57109	0.000355504	0.00861905	2.06454
CDR20291_2354	156338	0.67026	0.187828	3.56848	0.000359055	0.00864297	2.06334
CDR20291_0272	6500.73	0.811656	0.228231	3.55629	0.000376129	0.00898974	2.04625
CDR20291_1816	1229.02	0.796591	0.224336	3.55089	0.000383931	0.0091116	2.04041
CDR20291_3306	88769.6	0.677564	0.191308	3.54175	0.000397483	0.00936727	2.02839
CDR20291_3008	4124.62	-0.658233	0.186864	-3.52253	0.00042745	0.0100035	1.99985
CDR20291_0470	87670.4	-0.548871	0.155946	-3.51962	0.000432165	0.01004	1.99826
CDR20291_2609	8970.08	1.08127	0.307361	3.5179	0.000434969	0.01004	1.99826
CDR20291_2395	2267.16	1.10758	0.316286	3.50184	0.000462058	0.0105928	1.97499
CDR20291_2057	3189.57	-0.663958	0.190104	-3.4926	0.000478338	0.0108919	1.9629
CDR20291_2491	16752.2	-0.947673	0.272301	-3.48024	0.000500969	0.0113306	1.94575
CDR20291_2004	1135.22	-1.41622	0.407873	-3.47221	0.000516192	0.0115971	1.93565
CDR20291_2783	3480.6	-1.01354	0.292057	-3.47035	0.000519776	0.0116003	1.93553
CDR20291_2439	1845.85	-1.35915	0.394294	-3.44704	0.000566763	0.0125657	1.90081
CDR20291_1971	3782.76	-0.685229	0.200544	-3.41685	0.000633507	0.0139537	1.85531
CDR20291_0831	18388.1	0.765449	0.224186	3.41434	0.000639362	0.0139912	1.85414
CDR20291_3303	13694.7	0.681303	0.200531	3.3975	0.000680043	0.0147855	1.83017
CDR20291_0882	6553.97	0.702722	0.207317	3.3896	0.000699934	0.0151204	1.82044
CDR20291_2511	814.815	0.887594	0.261995	3.38783	0.000704487	0.0151218	1.8204
CDR20291_2403	162.796	0.900769	0.266171	3.38417	0.000713934	0.0152276	1.81737
CDR20291_0262	1995.79	0.578698	0.171282	3.37863	0.000728475	0.0154166	1.81201
CDR20291_0786	10274.8	0.667516	0.197646	3.37732	0.000731946	0.0154166	1.81201
CDR20291_0267	10749.6	0.867577	0.25812	3.36114	0.00077622	0.0159504	1.79723
CDR20291_2417	4912.02	-0.650505	0.193408	-3.36339	0.000769927	0.0159504	1.79723
CDR20291_2591	449.621	-0.595684	0.177132	-3.36294	0.000771158	0.0159504	1.79723
CDR20291_2875	5566.78	-1.01766	0.302724	-3.36169	0.000774674	0.0159504	1.79723
CDR20291_2780	13324.5	0.503083	0.150271	3.34783	0.000814457	0.0166347	1.77899
CDR20291_0847	39047.1	1.23551	0.369571	3.34308	0.000828531	0.0168202	1.77417
CDR20291_1911	1149.65	0.591919	0.17732	3.33813	0.000843436	0.0170202	1.76903
CDR20291_1886	3092.82	1.11547	0.334789	3.33185	0.000862701	0.0173054	1.76182
CDR20291_3308	24453.7	0.546046	0.164135	3.32681	0.000878469	0.0175174	1.75653
CDR20291_0156	848.467	-1.1485	0.346161	-3.31781	0.000907259	0.0179851	1.74509
CDR20291_1396	167.547	0.695407	0.209918	3.31276	0.0009238	0.0182059	1.73979
CDR20291_0624	2190.48	0.642381	0.194605	3.30095	0.000963578	0.0188794	1.72401
CDR20291_1127	183663	-0.629266	0.190807	-3.29792	0.000974038	0.018974	1.72184
CDR20291_2878	2743.16	-0.698843	0.212025	-3.29604	0.000980582	0.0189917	1.72144
CDR20291_2416	602.583	-0.788232	0.239562	-3.2903	0.0010008	0.0192286	1.71605
CDR20291_3155	195.965	-0.970578	0.295068	-3.28934	0.00100423	0.0192286	1.71605
CDR20291_0419	10249.7	-0.552113	0.168358	-3.2794	0.00104029	0.0196924	1.7057
CDR20291_0709	469.111	0.653769	0.199388	3.27888	0.00104219	0.0196924	1.7057
CDR20291_2176	103.778	0.768717	0.234518	3.27786	0.00104598	0.0196924	1.7057
CDR20291_1225	18025.4	-0.92676	0.283382	-3.27036	0.00107412	0.02011	1.69659
CDR20291_1722	16673.9	0.957712	0.294008	3.25743	0.00112424	0.020932	1.67919
CDR20291_1715	2468.21	0.637666	0.19677	3.24067	0.00119248	0.0220805	1.65599
CDR20291_0256	6909.17	0.622371	0.192358	3.23548	0.00121437	0.0223629	1.65047
CDR20291_3374	11686.8	0.554768	0.17196	3.22614	0.00125471	0.0229804	1.63864
CDR20291_0254	12032.5	0.656546	0.203686	3.22332	0.00126712	0.0230822	1.63672
CDR20291_3439	424.929	-0.932982	0.290185	-3.21513	0.00130387	0.023624	1.62665
CDR20291_2922	148.071	-1.30078	0.405244	-3.20987	0.00132794	0.0239314	1.62103
CDR20291_2607	964.308	-0.705226	0.219862	-3.20759	0.00133854	0.023994	1.6199
CDR20291_0265	1851.44	0.807422	0.253352	3.18696	0.00143775	0.0255011	1.59344
CDR20291_2366	216631	-0.594709	0.186547	-3.18799	0.00143265	0.0255011	1.59344
CDR20291_0394	9570.22	-0.747813	0.235132	-3.1804	0.00147071	0.0259491	1.58588
CDR20291_0205	5607.29	-0.490054	0.154503	-3.17181	0.00151493	0.0265902	1.57528
CDR20291_1105	25846.2	-0.474417	0.15026	-3.1573	0.00159235	0.0277797	1.55627
CDR20291_3103	12299.7	0.702435	0.222567	3.15605	0.00159919	0.0277797	1.55627
CDR20291_1416	20350.5	-0.627464	0.199051	-3.15229	0.00161997	0.0279963	1.5529
CDR20291_1810	2132.09	-0.532419	0.169151	-3.1476	0.00164617	0.0283041	1.54815
CDR20291_1940	1072.63	0.547197	0.174154	3.14203	0.00167783	0.028702	1.54209
CDR20291_1069	8488.55	-0.676668	0.216447	-3.12626	0.00177047	0.0299824	1.52313
CDR20291_1308	399656	-0.538796	0.172298	-3.12712	0.00176529	0.0299824	1.52313
CDR20291_3476	6520.36	-0.720062	0.230731	-3.12079	0.00180366	0.0303917	1.51724
CDR20291_1464	24568.2	-0.80038	0.256813	-3.11659	0.00182958	0.0306751	1.51321
CDR20291_3109	407.157	-0.515297	0.165433	-3.11483	0.0018405	0.0307054	1.51278
CDR20291_1397	219.673	0.692016	0.223042	3.10262	0.00191817	0.0318381	1.49705
CDR20291_2282	221.156	0.641832	0.206961	3.10121	0.00192729	0.0318381	1.49705
CDR20291_2844	655.267	0.634239	0.20474	3.09777	0.0019498	0.0320527	1.49413
CDR20291_0263	1044.08	0.662701	0.214179	3.09414	0.00197385	0.0322907	1.49092
CDR20291_0220	3476.87	-0.499591	0.161674	-3.09011	0.00200083	0.0324173	1.48922
CDR20291_2492	34826.7	-0.822361	0.266038	-3.09114	0.00199393	0.0324173	1.48922
CDR20291_0561	6955.39	-0.462651	0.150817	-3.06764	0.00215757	0.0346371	1.46046
CDR20291_2192	34.8488	-0.971906	0.316837	-3.06752	0.00215839	0.0346371	1.46046
CDR20291_0355	19800.9	-0.56118	0.183084	-3.06516	0.00217557	0.0347473	1.45908
CDR20291_1158	5051.4	0.855734	0.279507	3.06158	0.0022017	0.0348344	1.45799
CDR20291_3152	96.0699	-1.25557	0.410007	-3.06231	0.00219639	0.0348344	1.45799
CDR20291_0257	4683.8	0.982953	0.321478	3.0576	0.00223114	0.0351352	1.45426
CDR20291_2512	1499.63	-0.574636	0.188972	-3.04086	0.00235903	0.0369765	1.43207
CDR20291_3307	21521.9	0.572534	0.18856	3.03634	0.00239466	0.0373611	1.42758
CDR20291_2424	2857.37	0.575897	0.190125	3.02904	0.00245332	0.0381	1.41908
CDR20291_1249	1705.87	0.418018	0.138724	3.01331	0.00258418	0.0399482	1.3985
CDR20291_1365	2145.76	-0.67322	0.22466	-2.99661	0.00272997	0.0420092	1.37666
CDR20291_0738	102234	-0.533678	0.178386	-2.9917	0.00277425	0.0424265	1.37236
CDR20291_2163	1522.94	-0.559865	0.187231	-2.99023	0.00278765	0.0424265	1.37236
CDR20291_2740	5489.66	0.489954	0.163895	2.98944	0.00279486	0.0424265	1.37236
CDR20291_1164	12917.3	0.72409	0.24305	2.97918	0.00289023	0.0436775	1.35974
CDR20291_1140	4878.14	0.371238	0.124684	2.97744	0.00290667	0.0437298	1.35922
CDR20291_1163	24544.4	0.755484	0.253994	2.97442	0.00293547	0.0439669	1.35687
CDR20291_3393	19701.5	0.518459	0.174635	2.96881	0.00298955	0.0445787	1.35087
CDR20291_0633	20518.2	-0.812584	0.273983	-2.96582	0.00301882	0.0448168	1.34856
CDR20291_2223	1563.48	-0.941881	0.317979	-2.96208	0.00305567	0.045165	1.3452
CDR20291_1483	361.797	0.555832	0.187948	2.95737	0.00310279	0.0456612	1.34045
CDR20291_0785	23108	0.506442	0.171737	2.94894	0.0031887	0.0467213	1.33048
CDR20291_2292	6354.49	0.578808	0.196572	2.94451	0.00323463	0.0471891	1.32616
CDR20291_0441	5287.2	-0.374862	0.127558	-2.93877	0.0032952	0.0478656	1.31998
CDR20291_0787	8070.44	0.487806	0.166516	2.92949	0.00339516	0.0489128	1.31058
CDR20291_3097	4079.77	0.735153	0.250958	2.92939	0.00339632	0.0489128	1.31058
CDR20291_3114	21344.4	0.404618	0.139103	2.90877	0.00362849	0.0520341	1.28371
CDR20291_0228	2837.91	0.404157	0.139196	2.9035	0.00369012	0.0524713	1.28008
CDR20291_1082	112.913	-0.733802	0.252645	-2.90448	0.00367863	0.0524713	1.28008
CDR20291_0136	312.158	-0.600508	0.207826	-2.88948	0.00385882	0.0546396	1.26249
CDR20291_0713	414.249	-0.601265	0.209026	-2.8765	0.00402111	0.0566993	1.24642
CDR20291_0271	922.414	0.689847	0.240196	2.87202	0.00407861	0.0572705	1.24207
CDR20291_1398	240.289	0.596266	0.2078	2.86942	0.00411232	0.0573765	1.24127
CDR20291_1656	379.851	0.603058	0.210212	2.86881	0.00412021	0.0573765	1.24127
CDR20291_1418	4957.76	-0.825906	0.288092	-2.86681	0.00414627	0.0575018	1.24032
CDR20291_1487	277.368	0.627869	0.21912	2.86541	0.00416464	0.0575199	1.24018
CDR20291_2356	32080.2	0.388678	0.135721	2.8638	0.0041859	0.0575774	1.23975
CDR20291_0266	8662.93	0.917485	0.321327	2.8553	0.00429967	0.0577965	1.2381
CDR20291_0592	2090	-0.413715	0.14495	-2.8542	0.0043146	0.0577965	1.2381
CDR20291_1190	25204.6	-0.832564	0.29119	-2.85918	0.00424739	0.0577965	1.2381
CDR20291_1393	2389.34	-0.658386	0.230637	-2.85464	0.00430853	0.0577965	1.2381
CDR20291_1721	2275.38	0.625626	0.218777	2.85965	0.00424106	0.0577965	1.2381
CDR20291_2185	209.9	-0.764134	0.267332	-2.85838	0.00425816	0.0577965	1.2381
CDR20291_2970	560.203	-0.590141	0.206802	-2.85366	0.00432188	0.0577965	1.2381
CDR20291_0259	1943.89	0.966832	0.340224	2.84175	0.00448664	0.0597627	1.22357
CDR20291_0236	2801.09	0.53929	0.190452	2.83163	0.00463111	0.0614443	1.21152
CDR20291_0770	3117.01	0.633347	0.224231	2.82452	0.00473511	0.0620452	1.20729
CDR20291_0914	18411.3	0.833077	0.294974	2.82424	0.0047393	0.0620452	1.20729
CDR20291_1439	38375.3	-0.897368	0.317632	-2.82518	0.00472545	0.0620452	1.20729
CDR20291_2853	340.778	-0.486583	0.172333	-2.82351	0.00475005	0.0620452	1.20729
CDR20291_1673	3892.47	-0.866062	0.307055	-2.82055	0.00479421	0.0623802	1.20495
CDR20291_2932	181.167	-1.41346	0.501547	-2.8182	0.0048294	0.0625964	1.20345
CDR20291_1602	410.333	-0.494104	0.175703	-2.81215	0.00492119	0.0635418	1.19694
CDR20291_3166	37189.6	0.472084	0.168206	2.80658	0.005007	0.064403	1.19109
CDR20291_2631	10085.7	0.423489	0.151029	2.80401	0.00504707	0.0646716	1.18929
CDR20291_0211	5958.15	-0.843101	0.301278	-2.79842	0.00513535	0.0653544	1.18472
CDR20291_1265	1429.64	-0.694349	0.248251	-2.79696	0.00515854	0.0653544	1.18472
CDR20291_2368	551.968	-0.443308	0.158476	-2.79732	0.00515281	0.0653544	1.18472
CDR20291_1007	1247.71	0.651636	0.234425	2.77972	0.0054405	0.0686685	1.16324
CDR20291_1733	1252.55	0.500368	0.18036	2.77427	0.00553264	0.0695709	1.15757
CDR20291_1572	10067.8	-0.748535	0.270734	-2.76483	0.00569518	0.0711824	1.14763
CDR20291_1627	18295.4	0.344336	0.124616	2.76318	0.00572417	0.0711824	1.14763
CDR20291_2230	1803.7	0.637489	0.230638	2.76402	0.00570943	0.0711824	1.14763
CDR20291_1732	2385.53	0.79298	0.2874	2.75915	0.00579512	0.0717998	1.14388
CDR20291_0874	1232.38	0.633886	0.230149	2.75424	0.0058828	0.0726192	1.13895
CDR20291_1039	12184.8	-0.488138	0.177482	-2.75035	0.00595309	0.0729873	1.13675
CDR20291_1484	305.773	0.670739	0.243887	2.7502	0.00595594	0.0729873	1.13675
CDR20291_2795	393.353	0.621696	0.226316	2.74702	0.00601391	0.0734307	1.13412
CDR20291_2150	2735.73	0.507867	0.185265	2.74129	0.00611978	0.0741858	1.12968
CDR20291_3338	13962.3	0.403044	0.147013	2.74155	0.00611503	0.0741858	1.12968
CDR20291_0962	262.204	-0.659628	0.241154	-2.7353	0.00623232	0.0744785	1.12797
CDR20291_2353	32231.7	0.657082	0.240041	2.73738	0.00619316	0.0744785	1.12797
CDR20291_3165	92314.7	0.416548	0.152177	2.73726	0.00619536	0.0744785	1.12797
CDR20291_3188	1426.78	-0.853545	0.312023	-2.73552	0.00622813	0.0744785	1.12797
CDR20291_2261	134.134	-0.811575	0.296871	-2.73376	0.00626152	0.0745617	1.12748
CDR20291_3140	149.076	-0.79703	0.291674	-2.73261	0.00628354	0.0745617	1.12748
CDR20291_0014	14774.4	0.703354	0.2582	2.72406	0.00644843	0.0762499	1.11776
CDR20291_2221	1114.67	-1.15838	0.425961	-2.71946	0.00653889	0.0770492	1.11323
CDR20291_2866	93713.7	-0.838718	0.308643	-2.71744	0.00657888	0.0772503	1.1121
CDR20291_2917	170.154	-0.664	0.244579	-2.71487	0.00663019	0.0775824	1.11024
CDR20291_0258	7579.71	1.06404	0.393292	2.70548	0.00682067	0.0794621	1.09984
CDR20291_0639	7622.35	0.334635	0.123935	2.70008	0.0069323	0.0794621	1.09984
CDR20291_0714	790.22	-0.46885	0.173422	-2.70352	0.00686099	0.0794621	1.09984
CDR20291_1166	5662.62	0.403802	0.14944	2.70211	0.00689008	0.0794621	1.09984
CDR20291_1582	25207.6	-0.536666	0.198707	-2.70079	0.00691741	0.0794621	1.09984
CDR20291_2026	5328.83	0.387341	0.143293	2.70314	0.00686869	0.0794621	1.09984
CDR20291_1471	3953.64	-0.906111	0.335764	-2.69866	0.00696195	0.0795314	1.09946
CDR20291_0503	1584.63	-0.804016	0.298468	-2.69381	0.00706408	0.0804255	1.09461
CDR20291_1720	2620.5	0.571255	0.212494	2.68833	0.00718098	0.0812077	1.0904
CDR20291_2924	2016.27	0.492319	0.183091	2.68893	0.00716806	0.0812077	1.0904
CDR20291_2257	1152.89	0.55892	0.208049	2.68648	0.007221	0.0813872	1.08944
CDR20291_2000	804.661	-0.893679	0.332983	-2.68386	0.00727776	0.0817535	1.08749
CDR20291_0775	328.135	-0.732331	0.273219	-2.68038	0.00735387	0.0823341	1.08442
CDR20291_2923	867.618	0.431646	0.161175	2.67812	0.00740375	0.082618	1.08293
CDR20291_1960	6856.37	0.723202	0.270397	2.6746	0.00748195	0.0832151	1.0798
CDR20291_1629	1241.76	0.424173	0.15875	2.67195	0.0075411	0.0835971	1.07781
CDR20291_1584	5200.53	-0.657701	0.246356	-2.66971	0.00759157	0.0838807	1.07634
CDR20291_0939	9381.51	-0.485613	0.182375	-2.66271	0.00775131	0.0848114	1.07155
CDR20291_1655	249.874	0.497809	0.186839	2.66438	0.00771314	0.0848114	1.07155
CDR20291_2110	6625.34	-0.539484	0.202543	-2.66355	0.00773213	0.0848114	1.07155
CDR20291_0487	3236.62	-0.553855	0.208221	-2.65993	0.0078156	0.0852381	1.06937
CDR20291_0683	7361.18	0.477388	0.179712	2.6564	0.00789789	0.0855816	1.06762
CDR20291_1269	1113.74	-0.548221	0.206376	-2.65641	0.0078977	0.0855816	1.06762
CDR20291_0274	5195.88	0.76383	0.287716	2.6548	0.00793549	0.0856211	1.06742
CDR20291_2810	704.332	-0.698997	0.263366	-2.65409	0.00795234	0.0856211	1.06742
CDR20291_2111	873.6	0.570465	0.215185	2.65104	0.00802441	0.0861218	1.06489
CDR20291_1402	246.22	0.645017	0.243641	2.64741	0.00811117	0.0867766	1.0616
CDR20291_1195	3929.93	-0.431417	0.16312	-2.64479	0.00817421	0.0871743	1.05961
CDR20291_0432	7796.39	-1.08194	0.409606	-2.64143	0.00825579	0.0877666	1.05667
CDR20291_1419	6798.84	-0.478155	0.181257	-2.638	0.00833965	0.0883793	1.05365
CDR20291_2497	2319.1	-1.03536	0.393722	-2.62967	0.00854666	0.0902892	1.04436
CDR20291_0270	1496.6	0.629101	0.239611	2.62551	0.00865202	0.0905648	1.04304
CDR20291_0911	11305.5	1.01376	0.386711	2.62149	0.00875453	0.0905648	1.04304
CDR20291_1068	2688.88	-0.353061	0.134665	-2.62178	0.00874721	0.0905648	1.04304
CDR20291_1399	309.85	0.708289	0.270211	2.62125	0.00876086	0.0905648	1.04304
CDR20291_2206	401.326	-0.721199	0.274825	-2.62421	0.00868499	0.0905648	1.04304
CDR20291_2652	5932.79	-0.680033	0.258906	-2.62657	0.0086251	0.0905648	1.04304
CDR20291_3484	8947.39	-0.458725	0.174946	-2.6221	0.00873901	0.0905648	1.04304
CDR20291_2705	1730.31	-0.428756	0.163953	-2.61512	0.00891961	0.0919238	1.03657
CDR20291_1667	1790.96	-0.5973	0.228509	-2.61391	0.00895138	0.09197	1.03635
CDR20291_2052	43215.8	-0.705841	0.27057	-2.60872	0.00908824	0.0930923	1.03109
CDR20291_0447	3256.71	0.702737	0.269904	2.60366	0.00922348	0.0939165	1.02726
CDR20291_2429	2637.45	-0.499446	0.191827	-2.60362	0.00922444	0.0939165	1.02726
CDR20291_3184	43.7014	-1.02235	0.393869	-2.59565	0.00944123	0.0958342	1.01848
CDR20291_0516	1224.71	0.416958	0.160892	2.59154	0.00955482	0.0966099	1.01498
CDR20291_1460	19458	-0.772202	0.298054	-2.59081	0.00957498	0.0966099	1.01498
CDR20291_2498	18352.7	-0.523681	0.202404	-2.5873	0.00967312	0.0973087	1.01185
CDR20291_2765	762.391	-0.421482	0.163091	-2.58434	0.00975659	0.0978562	1.00941
CDR20291_0739	263.862	-0.525237	0.203473	-2.58136	0.00984123	0.0981016	1.00832
CDR20291_1447	37246.5	-0.654122	0.253397	-2.58141	0.00983981	0.0981016	1.00832
CDR20291_1688	1050.38	-0.468012	0.181398	-2.58003	0.00987915	0.0981016	1.00832
CDR20291_2327	2736.55	0.496952	0.192663	2.57939	0.00989749	0.0981016	1.00832
CDR20291_2364	2165.41	0.6585	0.255473	2.57757	0.0099497	0.0983299	1.00731
CDR20291_0990	7768.95	0.512571	0.199102	2.57442	0.0100409	0.0989412	1.00462
CDR20291_1619	3221.4	-0.521789	0.203618	-2.56259	0.0103896	0.10196	0.991569
CDR20291_2038	3205.88	-0.492269	0.19222	-2.56097	0.0104381	0.10196	0.991569
CDR20291_2626	1654.16	0.441345	0.172303	2.56145	0.0104237	0.10196	0.991569
CDR20291_3004	1649.59	-0.661318	0.258777	-2.55555	0.010602	0.103263	0.986057
CDR20291_0915	16371.1	1.07475	0.421188	2.5517	0.0107197	0.103809	0.983765
CDR20291_1968	5876.85	0.447169	0.175177	2.55267	0.0106902	0.103809	0.983765
CDR20291_1183	727.763	-0.586704	0.230185	-2.54883	0.0108084	0.104215	0.982072
CDR20291_2009	14599.9	-0.635229	0.249271	-2.54835	0.0108235	0.104215	0.982072
CDR20291_3347	4081.94	-0.424438	0.166722	-2.54578	0.0109035	0.104686	0.980113
CDR20291_0982	55040.7	0.489086	0.19222	2.54441	0.0109462	0.104798	0.979649
CDR20291_2246	2670.21	0.690266	0.271823	2.53939	0.0111045	0.106012	0.974644
CDR20291_0506	3081.73	-0.78568	0.310194	-2.53287	0.0113134	0.107147	0.97002
CDR20291_2580	6046.24	-0.570792	0.225369	-2.5327	0.0113188	0.107147	0.97002
CDR20291_3380	8246.12	-0.927797	0.366324	-2.53272	0.0113181	0.107147	0.97002
CDR20291_1222	140368	-0.609562	0.241007	-2.52922	0.0114315	0.107911	0.966934
CDR20291_2401	1017.99	0.667342	0.265021	2.51807	0.0117999	0.111077	0.954374
CDR20291_1457	35966.3	-0.784716	0.311985	-2.51523	0.0118954	0.111664	0.952086
CDR20291_1930	1913.27	-0.406404	0.161764	-2.51233	0.0119935	0.112273	0.949726
CDR20291_0688	144.583	-0.495478	0.19779	-2.50508	0.0122424	0.113969	0.943212
CDR20291_2579	20428.4	-0.520194	0.207628	-2.50541	0.0122309	0.113969	0.943212
CDR20291_2328	16984	0.330141	0.131851	2.50389	0.0122837	0.114038	0.942949
CDR20291_0548	37.3879	-1.03384	0.413447	-2.50053	0.0124008	0.114495	0.941214
CDR20291_2025	3140.53	0.519099	0.20754	2.5012	0.0123772	0.114495	0.941214
CDR20291_3269	502.5	-0.413008	0.16534	-2.49793	0.012492	0.115022	0.93922
CDR20291_1083	87.0211	-0.716124	0.287066	-2.49463	0.0126088	0.115584	0.937103
CDR20291_2330	3331.78	0.463741	0.185922	2.49427	0.0126216	0.115584	0.937103
CDR20291_1453	7683.72	-0.7521	0.303113	-2.48125	0.0130921	0.119568	0.922386
CDR20291_1463	6956.3	-0.754214	0.304503	-2.47687	0.0132541	0.12072	0.918222
CDR20291_1049	1645.61	-0.368577	0.148972	-2.47414	0.0133556	0.121316	0.916081
CDR20291_0505	2246.76	-0.380425	0.153948	-2.47112	0.013469	0.121365	0.915906
CDR20291_0614	711.245	0.449637	0.181911	2.47174	0.0134457	0.121365	0.915906
CDR20291_0873	508.522	0.585768	0.236995	2.47164	0.0134494	0.121365	0.915906
CDR20291_1448	13262.1	-0.770514	0.311938	-2.47008	0.0135081	0.121393	0.915807
CDR20291_0168	828.955	-0.469189	0.190338	-2.46503	0.0137004	0.122497	0.911875
CDR20291_2169	8765.83	-0.529416	0.214779	-2.46494	0.0137036	0.122497	0.911875
CDR20291_3099	938.501	0.847722	0.344109	2.46353	0.0137576	0.122654	0.911319
CDR20291_1561	7851.37	-0.762977	0.310181	-2.45978	0.0139022	0.123616	0.907926
CDR20291_1004	5008.68	-0.552862	0.224987	-2.4573	0.0139985	0.123819	0.907213
CDR20291_3106	1383.32	-0.451293	0.183586	-2.45821	0.0139632	0.123819	0.907213
CDR20291_0907	272.688	-1.36948	0.557575	-2.45613	0.0140443	0.123899	0.906932
CDR20291_0715	2015.79	-0.430867	0.175641	-2.45311	0.0141626	0.124616	0.904427
CDR20291_0269	3878.18	0.767541	0.31311	2.45135	0.0142322	0.124902	0.90343
CDR20291_3133	7898.31	-0.641971	0.262342	-2.44708	0.014402	0.126064	0.899408
CDR20291_0099	8080.69	0.488966	0.200453	2.4393	0.0147157	0.128144	0.892301
CDR20291_3162	44232.4	0.350341	0.143613	2.43948	0.0147082	0.128144	0.892301
CDR20291_1686	692.481	-0.509441	0.209013	-2.43736	0.0147949	0.128479	0.891168
CDR20291_1864	869.788	-0.388968	0.159646	-2.43644	0.0148327	0.128479	0.891168
CDR20291_2578	735.708	0.434784	0.178515	2.43557	0.0148685	0.128479	0.891168
CDR20291_2669	7481.73	0.348181	0.14323	2.43091	0.0150608	0.129808	0.886699
CDR20291_3098	1946.7	0.659015	0.27147	2.42758	0.0152	0.130673	0.883813
CDR20291_2220	2098.11	-1.02667	0.423088	-2.4266	0.015241	0.130692	0.88375
CDR20291_1538	1857.62	0.504301	0.208427	2.41955	0.0155396	0.132915	0.876427
CDR20291_2367	11446.7	-0.685529	0.283644	-2.41687	0.0156548	0.133561	0.87432
CDR20291_0593	4466.49	-0.421657	0.174596	-2.41505	0.0157331	0.133847	0.873391
CDR20291_1618	4256.64	-0.377223	0.156249	-2.41425	0.0157677	0.133847	0.873391
CDR20291_3142	2190	0.689741	0.285882	2.41268	0.0158359	0.134088	0.87261
CDR20291_0357	1001.37	0.462946	0.192039	2.41068	0.0159227	0.134485	0.871328
CDR20291_3081	5853.32	-0.417119	0.173476	-2.40447	0.016196	0.136451	0.865024
CDR20291_0363	9006.29	-0.591846	0.246396	-2.40202	0.016305	0.137027	0.863194
CDR20291_2391	2042.51	0.403056	0.167888	2.40074	0.0163621	0.137165	0.862757
CDR20291_1109	688.477	-0.38167	0.159054	-2.39963	0.0164117	0.137239	0.862523
CDR20291_1186	2024.13	0.801683	0.334352	2.39772	0.0164974	0.137615	0.861335
CDR20291_0465	587.983	-0.679711	0.283606	-2.39667	0.0165447	0.137668	0.861166
CDR20291_1224	70.7956	-0.672917	0.28111	-2.39379	0.0166754	0.138378	0.858934
CDR20291_1376	29945.4	0.494077	0.206469	2.39298	0.0167121	0.138378	0.858934
CDR20291_3385	1627.49	0.439782	0.183874	2.39175	0.0167681	0.138501	0.858548
CDR20291_1961	2949.07	0.733459	0.307808	2.38285	0.0171792	0.14155	0.849091
CDR20291_1171	16138.3	-0.624049	0.26217	-2.38032	0.0172977	0.141833	0.848223
CDR20291_3445	1913.99	0.399946	0.167991	2.38076	0.0172768	0.141833	0.848223
CDR20291_1456	27069.1	-0.726462	0.306031	-2.37382	0.0176052	0.144004	0.841627
CDR20291_0755	14347	0.453359	0.191194	2.3712	0.0177304	0.144676	0.839602
CDR20291_0224	3383.41	0.430134	0.181823	2.36568	0.0179971	0.146498	0.834168
CDR20291_0665	813.548	-0.625672	0.264712	-2.3636	0.0180985	0.146968	0.832776
CDR20291_0493	2924.05	0.384067	0.162734	2.36009	0.0182705	0.148009	0.829712
CDR20291_1906	2671.71	-0.608468	0.25803	-2.35813	0.0183675	0.148437	0.828457
CDR20291_0252	7574.37	0.73292	0.311492	2.35294	0.0186257	0.149094	0.826539
CDR20291_0812	1349.93	0.448	0.190289	2.35431	0.0185572	0.149094	0.826539
CDR20291_1730	2760.29	0.8377	0.355715	2.35497	0.0185241	0.149094	0.826539
CDR20291_2355	26041.4	0.560913	0.238357	2.35324	0.0186104	0.149094	0.826539
CDR20291_2227	1386.69	0.353493	0.150406	2.35026	0.0187605	0.149463	0.825466
CDR20291_2260	772.08	-0.609677	0.259374	-2.35057	0.0187448	0.149463	0.825466
CDR20291_2994	3779.84	-0.497791	0.212437	-2.34324	0.0191171	0.151945	0.818313
CDR20291_2425	1333.88	0.75826	0.324092	2.33964	0.0193021	0.153054	0.815154
CDR20291_3462	80.4112	0.666951	0.285599	2.33527	0.0195291	0.154491	0.811097
CDR20291_1074	784.113	-0.523279	0.224256	-2.3334	0.0196274	0.154905	0.809936
CDR20291_0881	5157.84	0.785554	0.33691	2.33164	0.0197195	0.154966	0.809763
CDR20291_1458	7226.89	-0.722442	0.309917	-2.33109	0.0197488	0.154966	0.809763
CDR20291_2856	2227.44	-0.464434	0.199274	-2.33063	0.0197731	0.154966	0.809763
CDR20291_2510	9454.74	1.12181	0.481898	2.32791	0.0199171	0.155732	0.807622
CDR20291_0182	2255.39	-0.565039	0.242827	-2.32692	0.0199694	0.15578	0.807489
CDR20291_1434	54499.9	-0.711909	0.306352	-2.32383	0.0201348	0.156346	0.805912
CDR20291_2686	63466.6	0.482219	0.207461	2.32439	0.0201047	0.156346	0.805912
CDR20291_3129	10030.1	0.697256	0.300393	2.32115	0.020279	0.157104	0.803812
CDR20291_0437	672.171	0.509508	0.220395	2.31179	0.0207892	0.159864	0.79625
CDR20291_1433	48145.1	-0.739636	0.32003	-2.31114	0.020825	0.159864	0.79625
CDR20291_1450	21756.6	-0.702135	0.303618	-2.31256	0.0207466	0.159864	0.79625
CDR20291_1630	2712	0.460801	0.199264	2.31251	0.0207496	0.159864	0.79625
CDR20291_1201	832.613	-0.426149	0.184724	-2.30695	0.0210576	0.160552	0.794383
CDR20291_1342	4400.19	-0.725252	0.314322	-2.30736	0.0210349	0.160552	0.794383
CDR20291_1690	403.319	-0.740794	0.321102	-2.30704	0.0210526	0.160552	0.794383
CDR20291_1481	122920	-0.451274	0.195732	-2.30557	0.0211344	0.160774	0.793784
CDR20291_2989	421.696	-0.923226	0.400758	-2.3037	0.0212395	0.161031	0.793091
CDR20291_3299	6656.2	0.377784	0.164021	2.30327	0.0212637	0.161031	0.793091
CDR20291_1451	38306.5	-0.706265	0.307229	-2.29882	0.0215151	0.16238	0.789466
CDR20291_1729	4839.51	0.770411	0.335316	2.29757	0.0215865	0.16238	0.789466
CDR20291_3328	1892.06	0.367573	0.159935	2.29826	0.0215468	0.16238	0.789466
CDR20291_3066	2516.93	0.288297	0.125579	2.29574	0.0216906	0.1628	0.788345
CDR20291_1880	863.875	-0.589441	0.257033	-2.29325	0.0218335	0.163509	0.786459
CDR20291_1084	127.799	-0.512004	0.223672	-2.28909	0.0220743	0.164945	0.78266
CDR20291_2120	9547.06	0.683392	0.298728	2.28767	0.0221568	0.165196	0.782001
CDR20291_3102	2044.42	0.794527	0.347972	2.28331	0.0224123	0.166732	0.777982
CDR20291_2653	20645.5	-0.509983	0.223477	-2.28203	0.0224874	0.166922	0.777487
CDR20291_1446	9178.84	-0.667674	0.293034	-2.27849	0.0226977	0.168112	0.7744
CDR20291_1325	9911.52	-0.369095	0.162106	-2.27687	0.0227938	0.168455	0.773517
CDR20291_1454	27390.2	-0.677983	0.29816	-2.27389	0.0229726	0.169404	0.771077
CDR20291_3409	90830.5	-0.371078	0.163285	-2.27258	0.0230518	0.169617	0.770531
CDR20291_1520	862.098	-0.789916	0.347967	-2.27009	0.0232024	0.169982	0.769596
CDR20291_2262	288.268	-0.542978	0.239133	-2.27061	0.0231705	0.169982	0.769596
CDR20291_1432	49671.3	-0.728134	0.321568	-2.26432	0.0235541	0.171813	0.764945
CDR20291_1455	14305.8	-0.722267	0.318962	-2.26443	0.0235476	0.171813	0.764945
CDR20291_1449	66929.9	-0.68553	0.30295	-2.26285	0.023645	0.172103	0.764211
CDR20291_3054	689.863	-0.419283	0.185458	-2.26079	0.0237721	0.172655	0.762821
CDR20291_2987	62.5168	-0.768857	0.340229	-2.25982	0.0238321	0.172719	0.76266
CDR20291_0434	291.866	0.488074	0.216067	2.2589	0.0238895	0.172763	0.762549
CDR20291_0910	15977.8	0.975433	0.432236	2.25671	0.024026	0.173378	0.761005
CDR20291_1394	5333.34	-0.812551	0.361591	-2.24715	0.0246304	0.176826	0.752454
CDR20291_2581	36797.5	-0.754873	0.335997	-2.24667	0.0246612	0.176826	0.752454
CDR20291_3443	5155.73	-0.380202	0.169195	-2.24713	0.0246319	0.176826	0.752454
CDR20291_2062	15644.8	0.549427	0.24482	2.24421	0.0248189	0.177579	0.750608
CDR20291_1159	95305.2	0.368647	0.16477	2.23734	0.025264	0.180015	0.744692
CDR20291_2753	116.886	-0.607443	0.27154	-2.23703	0.0252841	0.180015	0.744692
CDR20291_3375	25149.5	0.516165	0.230792	2.23649	0.0253196	0.180015	0.744692
CDR20291_2641	23807.6	-0.374035	0.167448	-2.23373	0.0255008	0.180721	0.742991
CDR20291_3105	2644.69	0.630156	0.282158	2.23334	0.0255262	0.180721	0.742991
CDR20291_1050	1751.35	-0.339521	0.152167	-2.23124	0.0256651	0.181324	0.741545
CDR20291_1719	3628.71	0.77143	0.346128	2.22874	0.0258311	0.18201	0.739904
CDR20291_3407	3690.42	0.512094	0.229829	2.22815	0.0258703	0.18201	0.739904
CDR20291_3321	5791.3	0.346609	0.155807	2.22461	0.0261075	0.183296	0.736846
CDR20291_0135	108.007	-0.714172	0.321778	-2.21946	0.0264558	0.184971	0.732897
CDR20291_1417	18944.9	-0.576521	0.259743	-2.21959	0.0264469	0.184971	0.732897
CDR20291_2801	83.8281	-0.667039	0.300828	-2.21734	0.0265996	0.185591	0.731442
CDR20291_1011	1247.58	-0.376516	0.170005	-2.21473	0.0267786	0.186454	0.729428
CDR20291_1338	7525.71	-0.382244	0.173016	-2.20929	0.0271543	0.188681	0.724273
CDR20291_0435	350.468	0.46928	0.212776	2.20551	0.0274181	0.190121	0.720969
CDR20291_0445	57939.9	0.608526	0.276887	2.19774	0.0279675	0.192348	0.715913
CDR20291_2266	7954.44	0.385474	0.175237	2.19972	0.0278266	0.192348	0.715913
CDR20291_2393	7222.04	-0.444098	0.201973	-2.1988	0.0278919	0.192348	0.715913
CDR20291_2896	10372.7	-0.622875	0.283414	-2.19776	0.0279665	0.192348	0.715913
CDR20291_0777	245.067	-0.477151	0.217236	-2.19646	0.0280591	0.192585	0.715379
CDR20291_0927	515.45	-0.852051	0.389962	-2.18496	0.0288916	0.197896	0.703564
CDR20291_2551	8007.37	-0.384365	0.176031	-2.1835	0.0289989	0.198142	0.703024
CDR20291_2556	40688.6	-0.402262	0.184281	-2.18287	0.0290451	0.198142	0.703024
CDR20291_0020	389.128	-0.55144	0.253412	-2.17606	0.0295508	0.20054	0.697798
CDR20291_0303	709.776	0.530773	0.243907	2.17613	0.0295456	0.20054	0.697798
CDR20291_1935	1550.1	0.404683	0.185998	2.17573	0.0295753	0.20054	0.697798
CDR20291_0235	365.84	0.634397	0.292201	2.1711	0.0299237	0.202199	0.694221
CDR20291_1493	212199	0.46596	0.214644	2.17085	0.0299425	0.202199	0.694221
CDR20291_2480	2732.33	0.369162	0.170113	2.17009	0.0299999	0.202199	0.694221
CDR20291_1306	3309.3	0.306282	0.141219	2.16884	0.0300945	0.202432	0.69372
CDR20291_3108	55146.3	-0.649291	0.29967	-2.16668	0.030259	0.203133	0.692219
CDR20291_0480	1122.94	0.409525	0.189213	2.16436	0.0304366	0.203515	0.691404
CDR20291_1909	5527.52	-0.554047	0.255948	-2.16469	0.0304117	0.203515	0.691404
CDR20291_1168	4025.57	0.328747	0.15201	2.16267	0.0305669	0.203981	0.69041
CDR20291_0851	6588.08	0.328883	0.152313	2.15926	0.0308296	0.204519	0.689266
CDR20291_0858	2735.14	0.438845	0.203182	2.15986	0.0307834	0.204519	0.689266
CDR20291_1248	269.303	-0.438379	0.203	-2.1595	0.0308113	0.204519	0.689266
CDR20291_1975	38291.3	0.347302	0.161326	2.15279	0.031335	0.207463	0.683059
CDR20291_1917	1784.44	-0.473214	0.219926	-2.15169	0.0314214	0.207628	0.682715
CDR20291_0871	5012.15	-0.393736	0.183077	-2.15066	0.0315032	0.207761	0.682436
CDR20291_2360	27329.7	0.359114	0.167179	2.14809	0.0317068	0.208695	0.680488
CDR20291_1040	1677.79	0.381028	0.177501	2.14662	0.0318233	0.209053	0.679743
CDR20291_0446	8390.18	0.355749	0.166181	2.14073	0.0322955	0.210922	0.675877
CDR20291_1038	29210.8	-0.444321	0.207524	-2.14106	0.0322696	0.210922	0.675877
CDR20291_1435	30612.5	-0.652991	0.304987	-2.14104	0.0322706	0.210922	0.675877
CDR20291_2033	877.214	-0.495698	0.231742	-2.13901	0.0324346	0.211421	0.674852
CDR20291_0538	19638.9	-0.784821	0.367706	-2.13437	0.0328126	0.213061	0.671497
CDR20291_3534	8057.16	0.350099	0.164006	2.13467	0.0327883	0.213061	0.671497
CDR20291_0125	82.2834	0.612771	0.287673	2.13009	0.033164	0.214928	0.667707
CDR20291_1321	1692.98	-0.363685	0.171211	-2.1242	0.0336538	0.217499	0.662543
CDR20291_1486	172.924	0.795841	0.374867	2.123	0.0337542	0.217499	0.662543
CDR20291_2794	765.331	0.768351	0.361791	2.12374	0.0336918	0.217499	0.662543
CDR20291_2501	7154.78	-0.505197	0.238538	-2.11789	0.0341843	0.219849	0.657875
CDR20291_1438	21954.3	-0.681822	0.322292	-2.11554	0.0343839	0.220712	0.656174
CDR20291_1343	1333.09	-0.568407	0.269019	-2.11289	0.0346105	0.221744	0.654147
CDR20291_0534	1242.34	-0.775252	0.367256	-2.11093	0.0347785	0.222397	0.65287
CDR20291_1165	14623.5	0.434446	0.205962	2.10934	0.0349149	0.222805	0.652075
CDR20291_1243	1826.89	-0.504492	0.239248	-2.10865	0.0349745	0.222805	0.652075
CDR20291_1933	16851.3	0.841121	0.399058	2.10777	0.035051	0.222872	0.651945
CDR20291_3304	108335	0.736721	0.350055	2.10458	0.0353275	0.224206	0.649352
CDR20291_2865	860.99	-0.403942	0.192067	-2.10314	0.0354538	0.224585	0.648619
CDR20291_1535	44560.3	0.519714	0.247381	2.10086	0.035653	0.225424	0.647001
CDR20291_2398	4124.9	0.435717	0.207488	2.09996	0.0357325	0.225503	0.646848
CDR20291_0499	9472.06	-0.513889	0.244993	-2.09756	0.0359436	0.225989	0.645913
CDR20291_2017	11301.8	-1.03579	0.493752	-2.09779	0.0359237	0.225989	0.645913
CDR20291_2781	7795.56	0.307033	0.146662	2.09348	0.0363065	0.227845	0.64236
CDR20291_1420	2727.54	-0.561573	0.268673	-2.09017	0.0366021	0.229273	0.639646
CDR20291_1320	9486.8	0.413086	0.198163	2.08458	0.0371075	0.23017	0.637952
CDR20291_1401	446.417	0.599361	0.287593	2.08406	0.037155	0.23017	0.637952
CDR20291_2003	754.454	-0.847731	0.406648	-2.08468	0.0370983	0.23017	0.637952
CDR20291_2738	1850.45	0.493724	0.236893	2.08417	0.0371451	0.23017	0.637952
CDR20291_3077	3729.49	0.679155	0.325502	2.08649	0.0369346	0.23017	0.637952
CDR20291_3305	51630.1	0.689969	0.330704	2.08636	0.0369456	0.23017	0.637952
CDR20291_2237	388.568	0.482606	0.232412	2.07651	0.0378471	0.234027	0.630734
CDR20291_0275	4689.04	0.780934	0.376648	2.07338	0.0381368	0.235386	0.628219
CDR20291_1436	65695.8	-0.615061	0.296902	-2.0716	0.0383028	0.235979	0.627127
CDR20291_2402	549.246	0.812611	0.392675	2.06942	0.0385063	0.2368	0.625619
CDR20291_1056	5076.66	0.261045	0.12619	2.06866	0.0385775	0.236806	0.625608
CDR20291_1095	3219.86	0.452804	0.219084	2.0668	0.0387527	0.237448	0.624431
CDR20291_3417	959.815	-0.372661	0.180624	-2.06318	0.0390951	0.239112	0.621399
CDR20291_0238	14551.3	0.45699	0.222172	2.05692	0.0396936	0.241894	0.616375
CDR20291_0546	421.435	-0.646892	0.314382	-2.05766	0.0396225	0.241894	0.616375
CDR20291_0457	785.559	-0.582281	0.283431	-2.0544	0.0399372	0.242939	0.614502
CDR20291_2649	12076	-0.388451	0.189244	-2.05264	0.0401073	0.243534	0.61344
CDR20291_1452	4725.46	-0.689664	0.336753	-2.04798	0.0405618	0.245851	0.609328
CDR20291_0147	2508.29	-0.294478	0.14385	-2.04712	0.0406462	0.24592	0.609205
CDR20291_2217	7686.45	0.521236	0.254756	2.04602	0.0407541	0.246132	0.608833
CDR20291_3101	7286.14	0.688957	0.336946	2.04471	0.0408832	0.246469	0.608237
CDR20291_0913	14528.4	0.996859	0.488054	2.04252	0.0411001	0.247334	0.606715
CDR20291_2430	1730.4	-0.276193	0.135412	-2.03964	0.0413861	0.248516	0.604645
CDR20291_2615	37955.9	0.654606	0.321257	2.03764	0.041586	0.248516	0.604645
CDR20291_3323	426480	-0.52028	0.25528	-2.03808	0.041542	0.248516	0.604645
CDR20291_3405	85246.5	-0.356501	0.174963	-2.03759	0.0415914	0.248516	0.604645
CDR20291_1610	40231.2	-0.375216	0.184431	-2.03445	0.0419063	0.249954	0.60214
CDR20291_0567	984.858	-0.320862	0.159296	-2.01425	0.0439828	0.261415	0.58267
CDR20291_2379	665.556	0.583833	0.289749	2.01496	0.0439087	0.261415	0.58267
CDR20291_0227	3504.07	0.435233	0.216441	2.01086	0.04434	0.263014	0.580021
CDR20291_0277	37656.7	0.811932	0.403903	2.01022	0.0444081	0.263014	0.580021
CDR20291_1421	6664.31	-0.4596	0.228872	-2.00811	0.0446318	0.263523	0.579182
CDR20291_2979	215.368	0.40918	0.203782	2.00793	0.0446503	0.263523	0.579182
CDR20291_0215	4881.42	-0.914473	0.456431	-2.00353	0.0451203	0.265367	0.576152
CDR20291_1422	1393.38	-0.610003	0.304407	-2.00391	0.0450802	0.265367	0.576152
CDR20291_1290	18231.1	-0.853443	0.426755	-1.99984	0.0455173	0.267236	0.573105
CDR20291_2698	85.6508	-0.629839	0.315374	-1.99712	0.045812	0.268498	0.571059
CDR20291_1431	24763.4	-0.639799	0.320637	-1.9954	0.045999	0.268924	0.57037
CDR20291_1462	11114.4	-0.485866	0.243671	-1.99394	0.0461586	0.268924	0.57037
CDR20291_1882	320.392	-0.581693	0.291791	-1.99353	0.0462039	0.268924	0.57037
CDR20291_3339	1606.2	0.489403	0.245376	1.9945	0.0460977	0.268924	0.57037
CDR20291_0483	9856.71	-0.261125	0.131322	-1.98843	0.0467643	0.271249	0.566632
CDR20291_2047	91760.4	0.317003	0.159412	1.98858	0.0467478	0.271249	0.566632
CDR20291_1437	21002.7	-0.687064	0.345898	-1.98632	0.0469982	0.272137	0.565212
CDR20291_0250	4541.61	0.700347	0.352856	1.98479	0.0471676	0.27265	0.564395
CDR20291_0232	7572.73	0.460934	0.232421	1.98319	0.0473462	0.273213	0.563498
CDR20291_2513	459.791	-0.307292	0.155213	-1.97981	0.0477249	0.274928	0.560781
CDR20291_0100	6709.51	0.36	0.181986	1.97818	0.0479087	0.275046	0.560594
CDR20291_0535	570.917	-0.565504	0.285819	-1.97854	0.0478674	0.275046	0.560594
CDR20291_2671	19750.9	0.52771	0.267246	1.97462	0.0483115	0.276888	0.557697
CDR20291_1640	175.876	-0.460246	0.233485	-1.9712	0.0487007	0.278644	0.55495
CDR20291_0912	15385.1	1.02033	0.518015	1.9697	0.0488729	0.279066	0.554294
CDR20291_2181	249.099	0.379837	0.192897	1.96911	0.04894	0.279066	0.554294
CDR20291_0985	58380.5	0.557387	0.283206	1.96813	0.0490528	0.279236	0.554028
CDR20291_0183	84.3069	-0.600369	0.305854	-1.96292	0.049655	0.281712	0.550194
CDR20291_2215	1220.73	-0.992034	0.505338	-1.96311	0.0496334	0.281712	0.550194
CDR20291_1683	78.0657	-0.490069	0.24991	-1.96098	0.0498813	0.282521	0.54895
CDR20291_1528	2390.1	-0.373757	0.191246	-1.95433	0.0506627	0.286465	0.542928
CDR20291_3005	574.794	-0.460499	0.235989	-1.95136	0.0510145	0.287971	0.540651
CDR20291_0206	122.96	-0.429318	0.220284	-1.94893	0.0513041	0.288968	0.53915
CDR20291_0870	1454.37	-0.418799	0.214941	-1.94844	0.0513626	0.288968	0.53915
CDR20291_0233	7391.59	0.609664	0.313348	1.94565	0.0516971	0.290365	0.537055
CDR20291_0214	492.119	-0.630677	0.324681	-1.94245	0.0520826	0.292044	0.534552
CDR20291_2632	4769.15	0.278444	0.143483	1.94061	0.0523055	0.292807	0.533419
CDR20291_3440	3040.25	-0.390809	0.201529	-1.93922	0.0524741	0.293263	0.532743
CDR20291_2284	4614.7	-0.315333	0.162697	-1.93815	0.0526043	0.293504	0.532386
CDR20291_3419	3663.68	0.415684	0.214691	1.9362	0.0528434	0.294351	0.531135
CDR20291_0042	20390.1	-0.354988	0.183818	-1.93119	0.053459	0.295481	0.52947
CDR20291_0149	3333.63	0.325621	0.168504	1.93243	0.0533069	0.295481	0.52947
CDR20291_1424	6296.46	-0.57663	0.298524	-1.93161	0.0534082	0.295481	0.52947
CDR20291_1425	7991.83	-0.596661	0.308993	-1.93099	0.0534847	0.295481	0.52947
CDR20291_2205	720.509	-0.381045	0.197189	-1.93238	0.0533122	0.295481	0.52947
CDR20291_2352	3900.25	0.377037	0.19536	1.92996	0.0536124	0.295548	0.529372
CDR20291_3214	2444.78	-0.85192	0.44153	-1.92947	0.0536722	0.295548	0.529372
CDR20291_0255	2858.15	0.401888	0.208482	1.92769	0.0538943	0.296287	0.528288
CDR20291_0180	65188.5	0.656118	0.340593	1.9264	0.0540544	0.296331	0.528223
CDR20291_0226	4671.04	0.354524	0.184285	1.92378	0.054382	0.296331	0.528223
CDR20291_1915	11809	-0.461972	0.240227	-1.92307	0.0544717	0.296331	0.528223
CDR20291_2380	109.939	0.712678	0.370006	1.92613	0.0540886	0.296331	0.528223
CDR20291_2475	5361.69	0.360126	0.187087	1.92491	0.0542407	0.296331	0.528223
CDR20291_2478	5905.68	0.458495	0.238341	1.9237	0.0543928	0.296331	0.528223
CDR20291_2522	49.1039	0.652879	0.339564	1.9227	0.0545179	0.296331	0.528223
CDR20291_1335	140.139	-0.409144	0.212903	-1.92173	0.0546393	0.296513	0.527957
CDR20291_2957	74.9682	-0.513123	0.267255	-1.91997	0.0548612	0.297238	0.526895
CDR20291_0036	2261.14	0.313704	0.16357	1.91785	0.0551299	0.297684	0.526245
CDR20291_1642	1639.46	0.257431	0.134272	1.91723	0.0552084	0.297684	0.526245
CDR20291_2877	1808.57	-0.543406	0.283405	-1.91742	0.0551843	0.297684	0.526245
CDR20291_0253	3292.8	0.693489	0.362179	1.91477	0.0555222	0.298898	0.524477
CDR20291_2697	165.059	-0.403176	0.210652	-1.91395	0.0556271	0.298985	0.524351
CDR20291_3286	406.765	0.46395	0.24272	1.91146	0.055945	0.300214	0.522568
CDR20291_2258	1762.63	0.499664	0.261672	1.9095	0.0561971	0.300225	0.522554
CDR20291_2293	4781.91	0.641873	0.33617	1.90937	0.0562142	0.300225	0.522554
CDR20291_2779	55727.8	0.709786	0.371721	1.90946	0.0562027	0.300225	0.522554
CDR20291_0017	5052.87	-0.291524	0.152767	-1.9083	0.0563527	0.300488	0.522172
CDR20291_0883	18926.9	0.696683	0.365458	1.90633	0.0566075	0.30137	0.5209
CDR20291_1931	1030.35	-0.550783	0.289413	-1.90311	0.0570267	0.302646	0.519066
CDR20291_2303	20770.5	0.464679	0.244106	1.90359	0.0569634	0.302646	0.519066
CDR20291_2998	690.055	-0.483618	0.254229	-1.90229	0.057133	0.302733	0.51894
CDR20291_2947	219.058	0.387015	0.203566	1.90118	0.0572789	0.303029	0.518515
CDR20291_3132	1744.98	-0.6148	0.323588	-1.89995	0.0574398	0.303405	0.517978
CDR20291_0311	2481.07	-0.389028	0.2049	-1.89862	0.0576143	0.30385	0.517341
CDR20291_1009	809.861	0.462959	0.244308	1.89498	0.0580951	0.30543	0.515089
CDR20291_1378	31739.5	0.541318	0.285652	1.89503	0.0580887	0.30543	0.515089
CDR20291_2234	1807.56	-0.899987	0.475387	-1.89316	0.058336	0.305832	0.514517
CDR20291_2535	878.65	-0.653724	0.345331	-1.89304	0.0583531	0.305832	0.514517
CDR20291_0717	12710.4	-0.469808	0.248736	-1.88878	0.058921	0.308329	0.510986
CDR20291_2582	1870.26	-0.347809	0.184219	-1.88802	0.0590227	0.308382	0.510911
CDR20291_2310	489.756	-0.312571	0.165912	-1.88396	0.0595701	0.31076	0.507575
CDR20291_0595	7664.69	0.3037	0.161326	1.88252	0.0597652	0.311029	0.5072
CDR20291_3123	125.139	0.729932	0.387804	1.88222	0.0598061	0.311029	0.5072
CDR20291_0199	10379.3	0.269563	0.143642	1.87663	0.0605683	0.314023	0.503038
CDR20291_1703	966.714	-0.497454	0.265002	-1.87718	0.0604941	0.314023	0.503038
CDR20291_1287	19003	-0.295682	0.157678	-1.87523	0.0607611	0.314364	0.502568
CDR20291_1590	4233.6	-0.338881	0.180786	-1.87449	0.0608628	0.314364	0.502568
CDR20291_1604	177.965	-0.545098	0.290855	-1.87412	0.0609138	0.314364	0.502568
CDR20291_0869	1091.08	-0.47041	0.251313	-1.87181	0.0612327	0.315526	0.500964
CDR20291_2699	999.623	-0.554498	0.296403	-1.87076	0.0613789	0.315797	0.500592
CDR20291_0813	929.077	0.294794	0.157688	1.86948	0.0615566	0.316228	0.499999
CDR20291_0744	7254.74	-0.553815	0.296472	-1.86802	0.0617594	0.316306	0.499893
CDR20291_1727	2662.13	0.931925	0.498842	1.86818	0.0617376	0.316306	0.499893
CDR20291_0969	3450.3	-0.423337	0.227231	-1.86302	0.0624595	0.319406	0.495657
CDR20291_1426	3386.45	-0.576753	0.309753	-1.86198	0.0626061	0.31967	0.495298
CDR20291_0622	6174.12	0.90768	0.487799	1.86077	0.0627772	0.320059	0.49477
CDR20291_0291	62.027	0.864438	0.466354	1.85361	0.0637953	0.324759	0.488439
CDR20291_3065	1992.39	0.449726	0.243159	1.84951	0.0643836	0.327259	0.485108
CDR20291_2442	6751.62	0.349787	0.189319	1.8476	0.0646601	0.32817	0.483902
CDR20291_1443	26137.6	-0.568407	0.308023	-1.84534	0.0649881	0.328704	0.483195
CDR20291_1706	155.677	-1.0118	0.548391	-1.84503	0.0650337	0.328704	0.483195
CDR20291_3514	22413	-0.406323	0.220246	-1.84486	0.0650581	0.328704	0.483195
CDR20291_1963	15585.4	0.376905	0.204463	1.84339	0.065272	0.329291	0.48242
CDR20291_3389	52560.7	0.503398	0.273313	1.84184	0.0654991	0.329943	0.481561
CDR20291_1386	28089.7	0.490915	0.266682	1.84083	0.0656469	0.329959	0.48154
CDR20291_2059	7302.63	0.410865	0.223267	1.84024	0.0657334	0.329959	0.48154
CDR20291_3198	1404.48	-0.711243	0.386585	-1.83981	0.065796	0.329959	0.48154
CDR20291_3211	929.927	-0.602065	0.327437	-1.83872	0.0659569	0.330275	0.481125
CDR20291_1003	3561.76	0.563668	0.306734	1.83764	0.0661149	0.330574	0.480731
CDR20291_0230	367.828	0.463711	0.253023	1.83268	0.0668495	0.330941	0.48025
CDR20291_0507	19084.1	-0.564618	0.308196	-1.83201	0.06695	0.330941	0.48025
CDR20291_0822	139951	-0.406875	0.222271	-1.83053	0.0671702	0.330941	0.48025
CDR20291_0949	876.52	-0.519694	0.283283	-1.83454	0.0665741	0.330941	0.48025
CDR20291_1328	3200.32	0.538577	0.294018	1.83178	0.066984	0.330941	0.48025
CDR20291_1385	16878.5	0.26619	0.14514	1.83402	0.066651	0.330941	0.48025
CDR20291_1724	2820.61	0.348103	0.18967	1.83531	0.0664602	0.330941	0.48025
CDR20291_1932	1082.39	-0.65321	0.35572	-1.83631	0.0663125	0.330941	0.48025
CDR20291_2627	619.351	0.690053	0.376911	1.83081	0.0671285	0.330941	0.48025
CDR20291_2928	45605.6	0.466894	0.254926	1.83149	0.0670281	0.330941	0.48025
CDR20291_3480	1857.84	0.724011	0.396025	1.8282	0.0675202	0.33218	0.478627
CDR20291_3063	650.98	0.455779	0.249809	1.82451	0.0680751	0.334422	0.475706
CDR20291_0931	20491.6	0.388766	0.213548	1.82051	0.0686809	0.336906	0.472491
CDR20291_2413	4795.25	-0.602699	0.331599	-1.81756	0.0691321	0.338627	0.470279
CDR20291_0407	3251.29	-0.802817	0.443349	-1.8108	0.0701714	0.341731	0.466316
CDR20291_1461	5470.24	-0.66385	0.366604	-1.81081	0.0701703	0.341731	0.466316
CDR20291_1869	233.63	-0.548537	0.302807	-1.8115	0.070063	0.341731	0.466316
CDR20291_2337	117.017	-0.45492	0.251078	-1.81186	0.0700073	0.341731	0.466316
CDR20291_0584	12792.4	-0.479046	0.264967	-1.80795	0.0706147	0.343393	0.464208
CDR20291_0302	513.464	0.809575	0.448859	1.80363	0.07129	0.343762	0.463742
CDR20291_1993	285.519	0.338813	0.187802	1.8041	0.0712162	0.343762	0.463742
CDR20291_2272	2137.77	-0.611993	0.339309	-1.80365	0.0712868	0.343762	0.463742
CDR20291_2520	16623	0.266722	0.147713	1.80567	0.0709694	0.343762	0.463742
CDR20291_3035	942.928	0.449926	0.249119	1.80607	0.0709078	0.343762	0.463742
CDR20291_3455	4576.63	0.38802	0.215143	1.80355	0.0713025	0.343762	0.463742
CDR20291_1289	4201.38	-0.531999	0.295568	-1.79992	0.0718738	0.346021	0.460897
CDR20291_2443	4579.83	0.296364	0.164738	1.799	0.0720181	0.346221	0.460647
CDR20291_2082	13900	0.441109	0.245356	1.79783	0.0722038	0.34662	0.460147
CDR20291_0237	1884.53	0.417554	0.232638	1.79487	0.0726751	0.348386	0.45794
CDR20291_1707	502.23	-0.534845	0.298296	-1.793	0.0729728	0.349316	0.456782
CDR20291_1288	1998.03	-0.623611	0.347947	-1.79226	0.0730917	0.349389	0.456691
CDR20291_0479	2154.06	0.454679	0.253938	1.79051	0.0733715	0.350229	0.455648
CDR20291_3110	15335.9	-0.429287	0.239903	-1.78942	0.0735466	0.350568	0.455227
CDR20291_3513	10613.3	-0.352271	0.196962	-1.78852	0.0736923	0.350767	0.454981
CDR20291_0987	19310.1	0.544604	0.304851	1.78646	0.0740252	0.351006	0.454686
CDR20291_0989	13645.3	0.584687	0.327322	1.78627	0.0740549	0.351006	0.454686
CDR20291_2325	26315.8	0.330517	0.185011	1.78648	0.0740223	0.351006	0.454686
CDR20291_0537	242.089	-0.775052	0.43456	-1.78353	0.0744994	0.351629	0.453915
CDR20291_1440	23693.5	-0.590557	0.330891	-1.78475	0.0743022	0.351629	0.453915
CDR20291_3039	1446.65	0.682755	0.382739	1.78387	0.0744454	0.351629	0.453915
CDR20291_2986	2054.06	-0.524791	0.294368	-1.78277	0.0746234	0.351722	0.453801
CDR20291_3019	408.553	0.389277	0.218559	1.78111	0.0748942	0.352505	0.452835
CDR20291_1549	1112.52	-0.499372	0.280556	-1.77994	0.0750863	0.3527	0.452594
CDR20291_2714	634.232	0.370033	0.207933	1.77958	0.075145	0.3527	0.452594
CDR20291_0158	112.609	-1.39645	0.785784	-1.77714	0.0755451	0.353527	0.451577
CDR20291_0404	1700.73	-0.281913	0.158761	-1.77571	0.0757815	0.353527	0.451577
CDR20291_0518	345.216	-0.356186	0.200698	-1.77473	0.0759417	0.353527	0.451577
CDR20291_2397	4548.32	-0.331533	0.186813	-1.77468	0.0759507	0.353527	0.451577
CDR20291_2428	55071.4	0.3262	0.183679	1.77593	0.0757447	0.353527	0.451577
CDR20291_3100	2606.82	0.65887	0.370782	1.77697	0.0755729	0.353527	0.451577
CDR20291_2194	3471.53	-0.472734	0.267	-1.77054	0.0766368	0.356229	0.448271
CDR20291_0345	4280.2	-0.610048	0.345148	-1.7675	0.0771446	0.356255	0.448238
CDR20291_0859	614.372	-0.414471	0.234384	-1.76834	0.0770033	0.356255	0.448238
CDR20291_1340	1900.72	0.341615	0.193119	1.76893	0.0769049	0.356255	0.448238
CDR20291_1536	8315.7	0.412695	0.233679	1.76608	0.0773825	0.356255	0.448238
CDR20291_1623	78.5569	-0.697231	0.394042	-1.76943	0.076822	0.356255	0.448238
CDR20291_2302	17027.8	0.477947	0.270613	1.76616	0.0773682	0.356255	0.448238
CDR20291_2879	2266.75	-0.417018	0.235974	-1.76722	0.0771914	0.356255	0.448238
CDR20291_3076	370.076	0.438959	0.248645	1.7654	0.0774958	0.35629	0.448196
CDR20291_3335	20435.2	0.359775	0.204039	1.76326	0.0778561	0.357459	0.446774
CDR20291_0137	55.8239	-0.696926	0.395581	-1.76178	0.0781067	0.358122	0.445969
CDR20291_0146	11140.5	-0.449432	0.255436	-1.75947	0.078498	0.359014	0.444889
CDR20291_3002	59.7371	-0.616003	0.350127	-1.75937	0.0785143	0.359014	0.444889
CDR20291_1442	18662.4	-0.576068	0.327954	-1.75655	0.0789943	0.360719	0.442831
CDR20291_3187	110.506	-0.769453	0.438211	-1.7559	0.079106	0.360741	0.442805
CDR20291_3406	4638.38	0.433237	0.246825	1.75524	0.0792182	0.360764	0.442777
CDR20291_1954	7534.34	-0.648929	0.369904	-1.75432	0.079376	0.360995	0.442499
CDR20291_1711	3854.97	0.343521	0.196042	1.75228	0.079726	0.362098	0.441174
CDR20291_0566	895.088	-0.443963	0.253547	-1.75101	0.0799445	0.362502	0.440689
CDR20291_1577	1719.09	-0.496402	0.283575	-1.75051	0.0800302	0.362502	0.440689
CDR20291_0194	3106.74	0.593408	0.339873	1.74597	0.0808161	0.365505	0.437107
CDR20291_0833	1247.76	0.376834	0.215897	1.74543	0.08091	0.365505	0.437107
CDR20291_0697	3801.49	-0.346925	0.198969	-1.74361	0.0812268	0.366445	0.435991
CDR20291_0203	267.827	-1.02709	0.589562	-1.74212	0.0814869	0.367127	0.435184
CDR20291_1361	1194.11	0.337926	0.194124	1.74078	0.0817224	0.367696	0.434511
CDR20291_0706	209.305	0.612493	0.352178	1.73916	0.0820074	0.367702	0.434504
CDR20291_1445	16204.6	0.586847	0.337554	1.73853	0.0821177	0.367702	0.434504
CDR20291_2630	17518.3	0.259028	0.149013	1.73829	0.0821601	0.367702	0.434504
CDR20291_3288	194.358	-0.343186	0.197288	-1.73952	0.0819437	0.367702	0.434504
CDR20291_0315	5348.91	-0.474618	0.273624	-1.73456	0.0828184	0.368974	0.433004
CDR20291_1346	8746.36	0.425294	0.245142	1.73489	0.0827611	0.368974	0.433004
CDR20291_1362	790.816	0.524	0.302187	1.73403	0.0829133	0.368974	0.433004
CDR20291_1958	318.062	-0.623153	0.359459	-1.73358	0.0829918	0.368974	0.433004
CDR20291_2432	4191.76	-0.319521	0.184153	-1.73508	0.0827265	0.368974	0.433004
CDR20291_2115	2021.79	-0.320599	0.185008	-1.73289	0.0831151	0.369035	0.432932
CDR20291_0346	763.038	-0.350012	0.202267	-1.73044	0.083551	0.369511	0.432373
CDR20291_1065	3552.05	-0.339326	0.196039	-1.73091	0.083467	0.369511	0.432373
CDR20291_1723	5627.62	0.435529	0.251639	1.73077	0.0834929	0.369511	0.432373
CDR20291_0430	2383.43	0.541294	0.313147	1.72856	0.0838877	0.369545	0.432333
CDR20291_2682	3.57534e+06	0.382997	0.221503	1.72908	0.0837941	0.369545	0.432333
CDR20291_2799	1128.87	-0.285752	0.165244	-1.72927	0.0837606	0.369545	0.432333
CDR20291_2281	202.664	-0.564281	0.326661	-1.72742	0.0840923	0.369962	0.431843
CDR20291_2045	23724.4	0.426287	0.247101	1.72515	0.0845	0.371271	0.430309
CDR20291_0197	7093.05	0.286483	0.166472	1.72092	0.0852662	0.373663	0.42752
CDR20291_2148	1106.51	0.295174	0.171481	1.72133	0.0851916	0.373663	0.42752
CDR20291_3052	1048.42	-0.48985	0.284977	-1.71891	0.0856306	0.374773	0.426232
CDR20291_0184	65266.6	-0.589743	0.343714	-1.7158	0.0861994	0.375714	0.425142
CDR20291_0678	1033.72	0.444751	0.259079	1.71666	0.0860411	0.375714	0.425142
CDR20291_2604	7730.33	-0.448531	0.261489	-1.71529	0.0862917	0.375714	0.425142
CDR20291_2820	538.062	0.354657	0.206616	1.7165	0.0860704	0.375714	0.425142
CDR20291_2410	33867.2	0.550584	0.321153	1.71439	0.0864563	0.375946	0.424875
CDR20291_1976	3554.59	0.33495	0.195615	1.71229	0.0868425	0.376653	0.424059
CDR20291_2451	396.73	-0.59682	0.348448	-1.71279	0.0867503	0.376653	0.424059
CDR20291_0374	70277.6	0.381429	0.223267	1.70839	0.0875631	0.377089	0.423556
CDR20291_0442	5903.79	-0.236281	0.138216	-1.70951	0.0873568	0.377089	0.423556
CDR20291_0484	30001.4	-0.410132	0.240207	-1.70741	0.0877457	0.377089	0.423556
CDR20291_1182	24401.3	-0.741819	0.434615	-1.70684	0.0878517	0.377089	0.423556
CDR20291_1427	1710.83	-0.53046	0.31013	-1.71044	0.0871844	0.377089	0.423556
CDR20291_2183	1435.3	-0.359017	0.210405	-1.70631	0.0879501	0.377089	0.423556
CDR20291_2235	740.75	-0.349433	0.204591	-1.70796	0.0876439	0.377089	0.423556
CDR20291_2547	1345.89	0.323684	0.189531	1.70782	0.0876704	0.377089	0.423556
CDR20291_2999	434.623	-0.427773	0.250654	-1.70663	0.0878912	0.377089	0.423556
CDR20291_2097	1269.49	-0.282897	0.16592	-1.70502	0.0881902	0.377638	0.422924
CDR20291_0664	6921.27	-0.442853	0.260084	-1.70273	0.0886186	0.378991	0.421371
CDR20291_2805	1021.21	0.304025	0.17864	1.70188	0.0887776	0.379189	0.421144
CDR20291_0195	56045.9	0.570541	0.33588	1.69864	0.0893864	0.379516	0.42077
CDR20291_0737	1259.31	0.334815	0.197071	1.69896	0.0893273	0.379516	0.42077
CDR20291_0837	4892.48	-0.50856	0.299702	-1.69688	0.0897186	0.379516	0.42077
CDR20291_1191	120.644	0.659285	0.388433	1.69729	0.0896409	0.379516	0.42077
CDR20291_1714	3204.81	0.220598	0.129715	1.70064	0.0890106	0.379516	0.42077
CDR20291_1964	22889.4	-0.401495	0.236359	-1.69867	0.0893821	0.379516	0.42077
CDR20291_2775	8126.12	-0.330591	0.194715	-1.69782	0.0895421	0.379516	0.42077
CDR20291_2861	607.01	-0.359873	0.212103	-1.69669	0.0897549	0.379516	0.42077
CDR20291_2151	37743	-0.497295	0.293325	-1.69537	0.0900048	0.380096	0.420107
CDR20291_1100	16100.1	0.465929	0.27516	1.6933	0.0903983	0.381279	0.418757
CDR20291_2005	971.809	0.436769	0.258096	1.69227	0.0905944	0.381629	0.418359
CDR20291_2827	3442.15	-0.333335	0.197278	-1.68968	0.0910901	0.383238	0.416531
CDR20291_1160	396.573	0.513297	0.304072	1.68808	0.0913962	0.383568	0.416158
CDR20291_2825	574.047	0.281934	0.167014	1.68809	0.0913934	0.383568	0.416158
CDR20291_2948	1231.04	-0.504732	0.299167	-1.68712	0.0915795	0.383859	0.415828
CDR20291_0478	1644.64	0.43429	0.257553	1.68622	0.0917535	0.383861	0.415826
CDR20291_2541	18379.8	0.288111	0.170891	1.68594	0.0918078	0.383861	0.415826
CDR20291_2444	4099.67	0.288726	0.171465	1.68388	0.0922052	0.384569	0.415026
CDR20291_2685	15482.1	0.309893	0.18402	1.68401	0.092179	0.384569	0.415026
CDR20291_1694	2707.74	0.464731	0.276419	1.68125	0.0927137	0.386211	0.413175
CDR20291_0482	3453.63	0.411437	0.245179	1.6781	0.0933268	0.387807	0.411385
CDR20291_2956	555.332	0.366998	0.218654	1.67845	0.0932603	0.387807	0.411385
CDR20291_0198	87779.9	0.322771	0.192504	1.6767	0.0936013	0.387844	0.411343
CDR20291_0282	1116.21	-0.250579	0.149388	-1.67737	0.0934702	0.387844	0.411343
CDR20291_0517	562.553	0.759335	0.452985	1.67629	0.093681	0.387844	0.411343
CDR20291_0225	2834.03	0.253005	0.151214	1.67316	0.0942963	0.389882	0.409067
CDR20291_2764	166.597	-0.508696	0.304134	-1.67261	0.0944047	0.389882	0.409067
CDR20291_2143	767.831	-0.247758	0.148225	-1.6715	0.0946231	0.390306	0.408595
CDR20291_1428	14807.3	-0.55277	0.330962	-1.67019	0.0948813	0.390415	0.408473
CDR20291_3364	252.593	-0.418019	0.250276	-1.67023	0.0948736	0.390415	0.408473
CDR20291_1476	3714.34	-0.25396	0.152288	-1.66762	0.0953904	0.391636	0.407117
CDR20291_2954	3922.58	0.39899	0.239271	1.66752	0.0954105	0.391636	0.407117
CDR20291_0708	233.562	0.681799	0.409327	1.66566	0.0957813	0.39268	0.405961
CDR20291_2307	85.8439	-0.507973	0.305402	-1.66329	0.0962538	0.394138	0.404352
CDR20291_0167	2618.41	-0.72389	0.435727	-1.66134	0.0966457	0.395262	0.403115
CDR20291_0628	393.097	-0.380839	0.22936	-1.66044	0.0968262	0.39552	0.402831
CDR20291_0570	24068.1	-0.395948	0.238588	-1.65955	0.097005	0.395771	0.402556
CDR20291_0756	8845.86	0.49941	0.301821	1.65465	0.0979948	0.398844	0.399197
CDR20291_3281	3638.33	-0.348533	0.210588	-1.65505	0.0979143	0.398844	0.399197
CDR20291_0347	6921.62	-0.54788	0.331769	-1.65139	0.0986596	0.400677	0.397205
CDR20291_2381	158.387	0.337852	0.204601	1.65127	0.0986831	0.400677	0.397205
CDR20291_2173	4320.24	0.328884	0.199291	1.65027	0.0988879	0.401025	0.396828
CDR20291_0771	6023.84	0.586993	0.356726	1.6455	0.0998671	0.40451	0.393071
CDR20291_2656	20751.5	-0.280785	0.170707	-1.64484	0.100003	0.404574	0.393002
CDR20291_0188	7383.18	-0.542096	0.33005	-1.64247	0.100493	0.406068	0.391401
CDR20291_3115	116.756	-0.391023	0.238261	-1.64116	0.100765	0.40668	0.390747
CDR20291_0868	205.7	-0.469358	0.2865	-1.63824	0.101371	0.408636	0.388664
CDR20291_3172	3852.3	-0.425012	0.259771	-1.6361	0.101819	0.409004	0.388273
CDR20291_3346	1449.99	-0.316283	0.19332	-1.63606	0.101826	0.409004	0.388273
CDR20291_3535	19383.2	0.506394	0.30946	1.63638	0.10176	0.409004	0.388273
CDR20291_1057	6772.06	0.351121	0.21496	1.63343	0.102379	0.410734	0.386439
CDR20291_1441	58806.8	-0.556308	0.340828	-1.63222	0.102632	0.410802	0.386368
CDR20291_2771	480.153	-0.304217	0.186386	-1.63219	0.10264	0.410802	0.386368
CDR20291_3182	198.935	-0.342857	0.210314	-1.63021	0.103056	0.41198	0.385123
CDR20291_0827	2962.86	-0.416999	0.256062	-1.62851	0.103418	0.412146	0.384949
CDR20291_2171	2209.68	0.264037	0.162157	1.62828	0.103465	0.412146	0.384949
CDR20291_2494	2767.55	0.349799	0.214809	1.62842	0.103435	0.412146	0.384949
CDR20291_1592	5646.06	-0.330755	0.203407	-1.62607	0.103934	0.413527	0.383497
CDR20291_2243	348.564	0.716319	0.440891	1.62471	0.104224	0.414194	0.382796
CDR20291_2002	1918.47	-0.345547	0.213211	-1.62068	0.105086	0.416634	0.380245
CDR20291_2830	7538.04	-0.314252	0.19389	-1.62077	0.105066	0.416634	0.380245
CDR20291_0983	18201.9	0.561874	0.346838	1.61999	0.105234	0.416732	0.380143
CDR20291_0281	791.607	-0.304789	0.188233	-1.61921	0.105402	0.416906	0.379962
CDR20291_0986	15382.6	0.500962	0.309555	1.61833	0.105592	0.41717	0.379687
CDR20291_1925	168.075	0.376722	0.233047	1.61651	0.105984	0.418228	0.378587
CDR20291_2575	119.997	-0.939595	0.581805	-1.61496	0.106318	0.419056	0.377727
CDR20291_2199	79496.2	-0.579652	0.359234	-1.61358	0.106619	0.419749	0.37701
CDR20291_1459	2809.37	-0.508351	0.315191	-1.61284	0.10678	0.419895	0.37686
CDR20291_1429	17330.4	-0.621594	0.385717	-1.61153	0.107065	0.420523	0.37621
CDR20291_2770	644.972	-0.495875	0.308073	-1.6096	0.107485	0.421683	0.375014
CDR20291_0893	1382.82	-0.478964	0.298131	-1.60656	0.108152	0.421841	0.374851
CDR20291_1423	2918.49	-0.43146	0.26843	-1.60735	0.107978	0.421841	0.374851
CDR20291_1892	1433.94	0.617558	0.384233	1.60725	0.108	0.421841	0.374851
CDR20291_2135	1993.95	0.310811	0.193341	1.60758	0.107927	0.421841	0.374851
CDR20291_2733	8091.01	-0.542207	0.337447	-1.60679	0.1081	0.421841	0.374851
CDR20291_3371	91.7744	0.487545	0.303755	1.60506	0.10848	0.422634	0.374036
CDR20291_3344	1663.2	-0.609967	0.380194	-1.60436	0.108636	0.422751	0.373916
CDR20291_3078	6511.22	0.257516	0.16069	1.60257	0.10903	0.423797	0.372842
CDR20291_2918	267.811	-0.330267	0.206211	-1.6016	0.109244	0.42414	0.372491
CDR20291_1051	284.142	-0.437631	0.273349	-1.60099	0.109378	0.424171	0.372459
CDR20291_1974	1704.53	-0.312044	0.195183	-1.59873	0.109881	0.425144	0.371464
CDR20291_2022	4884.02	0.322235	0.201541	1.59886	0.109853	0.425144	0.371464
CDR20291_2419	1167.35	-0.280592	0.175813	-1.59597	0.110496	0.427031	0.369541
CDR20291_2435	15442.9	0.319106	0.20031	1.59306	0.111147	0.429056	0.367486
CDR20291_2643	161264	0.683872	0.429459	1.5924	0.111294	0.42913	0.367411
CDR20291_2412	2128.85	-0.449473	0.282581	-1.5906	0.111699	0.429711	0.366824
CDR20291_3062	1164.28	0.446614	0.280771	1.59067	0.111684	0.429711	0.366824
CDR20291_1208	47905.5	-0.44674	0.281019	-1.58971	0.1119	0.42999	0.366542
CDR20291_1339	3076.32	0.342976	0.216259	1.58595	0.11275	0.43221	0.364306
CDR20291_3014	217.264	-0.346281	0.218411	-1.58546	0.112862	0.43221	0.364306
CDR20291_3391	9228.85	0.244639	0.154275	1.58573	0.112801	0.43221	0.364306
CDR20291_2160	21503.6	0.21838	0.137796	1.58481	0.113009	0.432282	0.364233
CDR20291_1063	1855.01	0.440241	0.27795	1.58388	0.11322	0.432598	0.363916
CDR20291_1908	1226.92	-0.614252	0.388683	-1.58034	0.114029	0.435195	0.361316
CDR20291_0343	927.423	-0.569048	0.360578	-1.57816	0.11453	0.436219	0.360295
CDR20291_0417	187.266	-0.623571	0.395155	-1.57804	0.114556	0.436219	0.360295
CDR20291_1278	5106.46	-0.421317	0.267505	-1.57498	0.11526	0.437417	0.359104
CDR20291_2667	8562.87	0.346373	0.219837	1.57559	0.115119	0.437417	0.359104
CDR20291_3320	17025.7	0.303227	0.192473	1.57543	0.115158	0.437417	0.359104
CDR20291_0248	4856.32	0.597954	0.380224	1.57264	0.115803	0.438254	0.358274
CDR20291_1645	16818.5	0.384122	0.244315	1.57224	0.115895	0.438254	0.358274
CDR20291_2774	1667.72	-0.702006	0.446631	-1.57178	0.116001	0.438254	0.358274
CDR20291_3486	343.657	-0.567385	0.360886	-1.5722	0.115904	0.438254	0.358274
CDR20291_3430	2342.78	-0.266789	0.169957	-1.56974	0.116475	0.439552	0.35699
CDR20291_0129	21328.1	0.384048	0.244917	1.56807	0.116864	0.440335	0.356216
CDR20291_0471	15935.9	-0.626082	0.399586	-1.56683	0.117155	0.440335	0.356216
CDR20291_1562	1290.76	0.37204	0.23748	1.56661	0.117205	0.440335	0.356216
CDR20291_3149	10290.6	-0.39638	0.25287	-1.56753	0.116991	0.440335	0.356216
CDR20291_0212	359.087	-0.473018	0.302101	-1.56576	0.117405	0.440594	0.355961
CDR20291_2843	1158.69	0.31785	0.203266	1.56372	0.117884	0.441903	0.354673
CDR20291_1316	1045.67	-0.440113	0.281635	-1.56271	0.118122	0.4423	0.354283
CDR20291_0760	58026.6	-0.537911	0.344681	-1.56061	0.118616	0.443659	0.35295
CDR20291_1106	706.208	-0.444391	0.284982	-1.55936	0.11891	0.443773	0.352839
CDR20291_3254	3949.03	-0.382933	0.245526	-1.55964	0.118844	0.443773	0.352839
CDR20291_1692	12899.8	0.618404	0.396842	1.55831	0.119159	0.444211	0.352411
CDR20291_3343	4630.8	-0.298493	0.191684	-1.55721	0.11942	0.44469	0.351943
CDR20291_0574	468.189	0.445445	0.286695	1.55372	0.120251	0.445389	0.35126
CDR20291_0782	721.735	0.45358	0.291595	1.55551	0.119824	0.445389	0.35126
CDR20291_2081	16212	0.335449	0.215758	1.55475	0.120007	0.445389	0.35126
CDR20291_2474	577.5	0.586347	0.3774	1.55365	0.120268	0.445389	0.35126
CDR20291_2650	171.537	-0.34608	0.222749	-1.55368	0.120262	0.445389	0.35126
CDR20291_3293	91.6318	-0.406856	0.261987	-1.55296	0.120432	0.445507	0.351145
CDR20291_1859	15726.7	0.263631	0.170041	1.5504	0.121046	0.447287	0.349414
CDR20291_1444	18253.3	-0.505756	0.326583	-1.54863	0.121471	0.448364	0.34837
CDR20291_1369	1757.38	-0.468793	0.303086	-1.54673	0.121928	0.449067	0.347689
CDR20291_2463	862.478	0.488186	0.315582	1.54694	0.121878	0.449067	0.347689
CDR20291_2277	6535.03	-0.419207	0.271274	-1.54533	0.122267	0.449825	0.346957
CDR20291_3451	678.973	-0.569039	0.368464	-1.54436	0.122502	0.450199	0.346596
CDR20291_0096	225776	0.305876	0.198787	1.53871	0.123875	0.452954	0.343946
CDR20291_1311	3086.84	-0.316501	0.205744	-1.53833	0.123969	0.452954	0.343946
CDR20291_1348	6688.11	-0.60892	0.396334	-1.53638	0.124445	0.452954	0.343946
CDR20291_1605	99.1741	-0.395134	0.257004	-1.53746	0.12418	0.452954	0.343946
CDR20291_1891	2020.21	0.513615	0.333987	1.53783	0.12409	0.452954	0.343946
CDR20291_2113	2204.45	0.318592	0.207353	1.53647	0.124423	0.452954	0.343946
CDR20291_2621	335.742	-0.374435	0.243209	-1.53956	0.123668	0.452954	0.343946
CDR20291_3246	2921.74	0.249156	0.161883	1.53911	0.123777	0.452954	0.343946
CDR20291_3452	6050.29	-0.589896	0.383969	-1.53631	0.124461	0.452954	0.343946
CDR20291_1307	2594.37	0.224205	0.145992	1.53573	0.124604	0.452983	0.343918
CDR20291_2993	778.009	-0.236168	0.153901	-1.53455	0.124895	0.453552	0.343373
CDR20291_1550	2980.18	0.299886	0.19552	1.53379	0.125082	0.453741	0.343192
CDR20291_1176	15797.5	-0.516008	0.336869	-1.53178	0.125578	0.454561	0.342407
CDR20291_3144	5525.18	0.568619	0.371152	1.53204	0.125513	0.454561	0.342407
CDR20291_2812	348.778	-0.399785	0.261351	-1.52969	0.126094	0.455942	0.34109
CDR20291_0580	725.838	-0.690299	0.451757	-1.52803	0.126505	0.456112	0.340928
CDR20291_0728	68.6359	0.5223	0.341973	1.52731	0.126683	0.456112	0.340928
CDR20291_1060	4333.94	-0.369887	0.241948	-1.52879	0.126316	0.456112	0.340928
CDR20291_3482	7391.49	-0.388984	0.254647	-1.52754	0.126626	0.456112	0.340928
CDR20291_1389	271.089	-0.452569	0.296921	-1.5242	0.127458	0.457923	0.339207
CDR20291_2874	4349.85	-0.722177	0.4737	-1.52455	0.127372	0.457923	0.339207
CDR20291_2195	1201.22	-0.344012	0.225938	-1.52259	0.12786	0.458881	0.3383
CDR20291_0568	696.304	-0.588943	0.387516	-1.51979	0.128564	0.460915	0.336379
CDR20291_3356	7715.64	-0.360295	0.237188	-1.51903	0.128756	0.461114	0.336192
CDR20291_1430	5098.47	-0.763642	0.504466	-1.51376	0.130086	0.465382	0.332191
CDR20291_2542	11514.4	0.318102	0.210571	1.51066	0.130874	0.467705	0.330028
CDR20291_0005	16191.6	0.6117	0.405971	1.50676	0.131872	0.469778	0.328107
CDR20291_1651	560.196	0.287683	0.190891	1.50705	0.131797	0.469778	0.328107
CDR20291_2244	254.455	0.576612	0.382454	1.50767	0.13164	0.469778	0.328107
CDR20291_0319	1298.12	-0.427168	0.28421	-1.503	0.132839	0.470039	0.327866
CDR20291_1612	3703.03	0.241454	0.160649	1.50299	0.132842	0.470039	0.327866
CDR20291_1883	304.199	-0.387979	0.257842	-1.50472	0.132397	0.470039	0.327866
CDR20291_1919	2769.99	-0.281245	0.187141	-1.50285	0.132878	0.470039	0.327866
CDR20291_2130	73.7311	0.671601	0.446462	1.50427	0.132511	0.470039	0.327866
CDR20291_2930	32319.5	0.371631	0.247312	1.50268	0.132922	0.470039	0.327866
CDR20291_3187A	4698.17	-0.443395	0.294875	-1.50367	0.132665	0.470039	0.327866
CDR20291_1213	11674.4	-0.422073	0.281385	-1.49999	0.133618	0.472005	0.326053
CDR20291_1207	43116.7	-0.455097	0.304777	-1.49322	0.135381	0.475331	0.323004
CDR20291_2471	2054.37	0.292715	0.195919	1.49406	0.13516	0.475331	0.323004
CDR20291_2945	1877.1	-0.268437	0.179506	-1.49542	0.134806	0.475331	0.323004
CDR20291_3143	24405.2	0.533043	0.356929	1.49341	0.135329	0.475331	0.323004
CDR20291_3222	6848.42	0.19403	0.129949	1.49312	0.135406	0.475331	0.323004
CDR20291_3447	8655.1	0.289763	0.193852	1.49476	0.134976	0.475331	0.323004
CDR20291_0372	263977	0.212467	0.142552	1.49045	0.136105	0.476792	0.321671
CDR20291_3024	64935.3	-0.372555	0.249915	-1.49073	0.136033	0.476792	0.321671
CDR20291_1046	3759.52	0.3852	0.258547	1.48986	0.13626	0.47684	0.321628
CDR20291_1096	4580.91	0.512776	0.344864	1.48689	0.137043	0.477645	0.320895
CDR20291_1638	339.605	0.493512	0.332279	1.48523	0.137482	0.477645	0.320895
CDR20291_2363	92.1228	0.645142	0.434348	1.48531	0.137461	0.477645	0.320895
CDR20291_2376	5004	-0.4544	0.30577	-1.48608	0.137257	0.477645	0.320895
CDR20291_2818	228.717	-0.414916	0.27919	-1.48614	0.137242	0.477645	0.320895
CDR20291_3131	1282.25	0.339934	0.228428	1.48814	0.136714	0.477645	0.320895
CDR20291_3259	1708.56	-0.254316	0.170986	-1.48735	0.136923	0.477645	0.320895
CDR20291_1548	485.494	-0.354129	0.238618	-1.48409	0.137786	0.478206	0.320385
CDR20291_0004	16144.5	-0.261963	0.176687	-1.48264	0.13817	0.478418	0.320193
CDR20291_0154	1185.66	0.441958	0.298141	1.48238	0.13824	0.478418	0.320193
CDR20291_1551	1504.78	0.588565	0.397074	1.48225	0.138273	0.478418	0.320193
CDR20291_1713	7131.23	0.214883	0.145067	1.48127	0.138536	0.478836	0.319813
CDR20291_0725	10223.7	0.300884	0.203324	1.47983	0.13892	0.479181	0.319501
CDR20291_2114	636.897	-0.293334	0.198211	-1.47991	0.138897	0.479181	0.319501
CDR20291_3157	1371.67	-0.475283	0.321318	-1.47917	0.139096	0.479298	0.319394
CDR20291_1525	159.143	0.334275	0.226157	1.47806	0.139391	0.479823	0.318919
CDR20291_0196	1379.02	0.38212	0.258935	1.47574	0.140014	0.480496	0.31831
CDR20291_0942	8487.71	-0.375551	0.254345	-1.47654	0.139799	0.480496	0.31831
CDR20291_2777	45169.6	0.441608	0.29923	1.47582	0.139993	0.480496	0.31831
CDR20291_0142	27440.7	0.317122	0.215116	1.47419	0.140431	0.481436	0.317461
CDR20291_0304	334.455	0.474957	0.322591	1.47232	0.140934	0.482671	0.316349
CDR20291_2070	2604.46	0.293977	0.199762	1.47164	0.141118	0.482769	0.316261
CDR20291_2836	455.23	0.310595	0.211123	1.47115	0.141249	0.482769	0.316261
CDR20291_1304	34328.8	0.387249	0.263475	1.46978	0.141622	0.483554	0.315555
CDR20291_2408	44421.8	-0.565648	0.385001	-1.46921	0.141775	0.483585	0.315527
CDR20291_0057	266742	0.304959	0.207807	1.46751	0.142237	0.484194	0.314981
CDR20291_0565	1088.96	-0.451125	0.307599	-1.4666	0.142485	0.484194	0.314981
CDR20291_2078	4097.93	0.283697	0.19346	1.46644	0.142528	0.484194	0.314981
CDR20291_2344	3739.01	-0.450962	0.307461	-1.46673	0.14245	0.484194	0.314981
CDR20291_0400	356.672	0.26296	0.179806	1.46246	0.143614	0.486902	0.312559
CDR20291_1267	2283.51	-0.359095	0.245531	-1.46253	0.143597	0.486902	0.312559
CDR20291_0385	100.679	0.316573	0.21664	1.46129	0.143937	0.487504	0.312022
CDR20291_0153	402.36	0.532783	0.364996	1.45969	0.144375	0.488496	0.311139
CDR20291_2077	270425	-0.816176	0.560043	-1.45735	0.145021	0.49019	0.309635
CDR20291_3061	70.6984	0.586319	0.402573	1.45643	0.145274	0.490554	0.309313
CDR20291_1262	155.217	-0.434541	0.298586	-1.45533	0.145579	0.490655	0.309224
CDR20291_3431	5277.64	0.226457	0.155612	1.45527	0.145595	0.490655	0.309224
CDR20291_0474	7896.39	-0.64225	0.442256	-1.45221	0.146442	0.491543	0.308438
CDR20291_0696	254.456	0.310895	0.213895	1.45349	0.146088	0.491543	0.308438
CDR20291_2170	1604.04	-0.431535	0.296994	-1.45301	0.146222	0.491543	0.308438
CDR20291_2188	3808.72	0.308111	0.212122	1.45252	0.146357	0.491543	0.308438
CDR20291_2242	82.3715	0.57282	0.394771	1.45102	0.146775	0.491683	0.308315
CDR20291_3148	3963.28	0.301291	0.20757	1.45151	0.146637	0.491683	0.308315
CDR20291_1206	91734.5	-0.463607	0.319874	-1.44934	0.147243	0.492759	0.307365
CDR20291_1251	26988	-0.284025	0.196063	-1.44864	0.147439	0.492926	0.307218
CDR20291_0583	253.998	-0.355092	0.24549	-1.44646	0.148048	0.493747	0.306496
CDR20291_0757	15044.7	0.351026	0.242609	1.44688	0.147931	0.493747	0.306496
CDR20291_3180	7213.8	-0.473188	0.327196	-1.44619	0.148124	0.493747	0.306496
CDR20291_0682	7395.65	0.482405	0.334495	1.44219	0.149249	0.495048	0.305352
CDR20291_2305	34.8248	-0.451251	0.312511	-1.44395	0.148753	0.495048	0.305352
CDR20291_3134	1946.13	0.450141	0.3119	1.44322	0.148959	0.495048	0.305352
CDR20291_3227	4446.91	0.408205	0.282913	1.44286	0.149059	0.495048	0.305352
CDR20291_3456	5912.24	0.45152	0.313008	1.44252	0.149155	0.495048	0.305352
CDR20291_0672	1976.57	0.340525	0.236395	1.44049	0.149729	0.495519	0.30494
CDR20291_1541	3457.74	-0.290699	0.201825	-1.44035	0.149768	0.495519	0.30494
CDR20291_1691	5179.74	0.594045	0.412537	1.43998	0.149873	0.495519	0.30494
CDR20291_2006	16732	0.455037	0.316084	1.43961	0.149979	0.495519	0.30494
CDR20291_0959	4187.85	-0.358482	0.249157	-1.43878	0.150213	0.495805	0.304689
CDR20291_0972	2213.63	-0.361925	0.251976	-1.43635	0.150904	0.496142	0.304394
CDR20291_1330	2327.22	0.210712	0.146562	1.4377	0.15052	0.496142	0.304394
CDR20291_1574	335.901	0.282178	0.196402	1.43673	0.150794	0.496142	0.304394
CDR20291_2934	678.668	0.366214	0.254953	1.4364	0.150889	0.496142	0.304394
CDR20291_0013	8598.46	0.517804	0.360647	1.43576	0.15107	0.496204	0.30434
CDR20291_0834	1395.34	-0.440058	0.306708	-1.43478	0.15135	0.49664	0.303958
CDR20291_0309	501.996	0.247886	0.172851	1.4341	0.151542	0.496788	0.303829
CDR20291_0943	14858.7	-0.365458	0.255231	-1.43187	0.15218	0.497341	0.303346
CDR20291_2414	2727.93	-0.532799	0.372172	-1.43159	0.15226	0.497341	0.303346
CDR20291_2835	5906.84	0.328297	0.229268	1.43193	0.152163	0.497341	0.303346
CDR20291_3127	5189.69	-0.348528	0.243479	-1.43145	0.152301	0.497341	0.303346
CDR20291_0501	2612.73	-0.250535	0.175247	-1.42961	0.152829	0.498166	0.302626
CDR20291_2629	18478.9	0.401483	0.280848	1.42954	0.15285	0.498166	0.302626
CDR20291_2228	1197.03	0.634208	0.444052	1.42823	0.153226	0.49891	0.301977
CDR20291_0436	501.564	0.617815	0.432831	1.42738	0.15347	0.498983	0.301914
CDR20291_0930	2363.32	0.325414	0.228037	1.42702	0.153574	0.498983	0.301914
CDR20291_3045	1283.36	-0.229336	0.160814	-1.4261	0.153841	0.498983	0.301914
CDR20291_3215	7452.67	0.272106	0.190791	1.4262	0.15381	0.498983	0.301914
CDR20291_0960	2180.31	-0.404107	0.283491	-1.42547	0.154022	0.499091	0.301821
CDR20291_1211	14718.5	-0.429477	0.30145	-1.4247	0.154243	0.499237	0.301694
CDR20291_2007	3240.88	0.339491	0.238358	1.42429	0.154363	0.499237	0.301694
CDR20291_3209	2959.82	-0.504621	0.354586	-1.42313	0.1547	0.499845	0.301165
CDR20291_0582	6459.49	-0.352277	0.247754	-1.42188	0.15506	0.50053	0.30057
CDR20291_0140	161.816	-0.534138	0.37616	-1.41997	0.155615	0.50136	0.29985
CDR20291_2058	4776.16	-0.317552	0.223601	-1.42018	0.155556	0.50136	0.29985
CDR20291_0012	5830.57	0.3745	0.263911	1.41904	0.155887	0.501756	0.299508
CDR20291_0101	7761.21	0.411015	0.289874	1.41791	0.156216	0.502337	0.299005
CDR20291_0143	12697.4	0.251853	0.177922	1.41553	0.156914	0.50277	0.298631
CDR20291_0802	171781	0.412678	0.291654	1.41496	0.157081	0.50277	0.298631
CDR20291_2073	951.032	0.645252	0.45604	1.4149	0.157097	0.50277	0.298631
CDR20291_2420	2266.07	-0.451712	0.319129	-1.41545	0.156936	0.50277	0.298631
CDR20291_2496	99512.3	0.350047	0.247132	1.41644	0.156647	0.50277	0.298631
CDR20291_0138	245.485	-0.479622	0.339839	-1.41132	0.15815	0.505661	0.29614
CDR20291_3036	982.603	0.48408	0.343864	1.40777	0.159201	0.508055	0.294089
CDR20291_3414	1015.54	0.295512	0.209844	1.40825	0.159058	0.508055	0.294089
CDR20291_2617	1269.23	0.257325	0.182879	1.40708	0.159404	0.508222	0.293947
CDR20291_1689	70.4135	-0.656564	0.466986	-1.40596	0.159735	0.508798	0.293455
CDR20291_2526	3029.16	0.528027	0.375773	1.40518	0.159969	0.509061	0.293231
CDR20291_0884	42.7329	-0.474438	0.337771	-1.40461	0.160136	0.509112	0.293187
CDR20291_1203	359.672	-0.531014	0.37847	-1.40305	0.160601	0.509627	0.292748
CDR20291_2054	15319.8	-0.468008	0.333564	-1.40305	0.1606	0.509627	0.292748
CDR20291_2546	3275.64	0.203861	0.146054	1.39579	0.162777	0.515079	0.288126
CDR20291_2850	201.482	0.290719	0.20815	1.39668	0.162511	0.515079	0.288126
CDR20291_3536	13803.7	0.317611	0.22748	1.39621	0.162651	0.515079	0.288126
CDR20291_0027	899.052	0.304791	0.218493	1.39497	0.163025	0.51514	0.288075
CDR20291_0065	336017	0.361741	0.25946	1.39421	0.163255	0.51514	0.288075
CDR20291_0892	11355.5	-0.338521	0.242802	-1.39423	0.163248	0.51514	0.288075
CDR20291_0508	535.347	0.774013	0.555905	1.39235	0.163817	0.515884	0.287448
CDR20291_1048	6133.36	-0.369162	0.265316	-1.3914	0.164103	0.515884	0.287448
CDR20291_2569	189.548	-0.346238	0.248776	-1.39177	0.163993	0.515884	0.287448
CDR20291_2925	1091.63	0.658641	0.473223	1.39182	0.163977	0.515884	0.287448
CDR20291_2247	26021.9	-0.515255	0.371346	-1.38753	0.16528	0.519099	0.28475
CDR20291_0382	1494.13	-0.334444	0.241383	-1.38553	0.16589	0.519261	0.284615
CDR20291_0464	4969.56	-0.178363	0.128741	-1.38544	0.165919	0.519261	0.284615
CDR20291_1059	681.918	-0.29439	0.212504	-1.38534	0.165948	0.519261	0.284615
CDR20291_1912	1056.06	0.223871	0.161482	1.38635	0.165639	0.519261	0.284615
CDR20291_2484	1965.05	-0.310521	0.22427	-1.38459	0.166179	0.519503	0.284412
CDR20291_3444	3073.8	-0.434814	0.314465	-1.38271	0.166753	0.520813	0.283318
CDR20291_2152	18310.2	0.61027	0.44244	1.37933	0.167793	0.523577	0.28102
CDR20291_0122	22757.6	0.259032	0.188373	1.3751	0.169101	0.524606	0.280167
CDR20291_0249	8904.96	0.626774	0.455263	1.37673	0.168596	0.524606	0.280167
CDR20291_0815	4705.48	0.229646	0.167226	1.37327	0.169668	0.524606	0.280167
CDR20291_0816	2504.55	0.321168	0.233443	1.37578	0.168889	0.524606	0.280167
CDR20291_0850	5591.81	-0.428748	0.31208	-1.37384	0.169492	0.524606	0.280167
CDR20291_0904	17869	-0.460866	0.335607	-1.37323	0.16968	0.524606	0.280167
CDR20291_1029	8960.68	-0.387183	0.281743	-1.37424	0.169367	0.524606	0.280167
CDR20291_1219	2083.15	-0.285919	0.20753	-1.37772	0.16829	0.524606	0.280167
CDR20291_2693	7233.98	0.256087	0.186093	1.37613	0.168782	0.524606	0.280167
CDR20291_3136	522.343	-0.252971	0.183911	-1.37551	0.168975	0.524606	0.280167
CDR20291_0190	1667.84	-0.441228	0.321953	-1.37047	0.17054	0.524858	0.279958
CDR20291_0560	459.238	-0.791555	0.577577	-1.37048	0.170539	0.524858	0.279958
CDR20291_0671	1883.97	-0.211918	0.154623	-1.37055	0.170515	0.524858	0.279958
CDR20291_1708	733.707	-0.463228	0.337963	-1.37065	0.170485	0.524858	0.279958
CDR20291_2905	964.206	0.308928	0.225341	1.37094	0.170395	0.524858	0.279958
CDR20291_1297	2016.2	-0.377724	0.276394	-1.36661	0.171747	0.526857	0.278307
CDR20291_2519	8915.4	0.390756	0.285721	1.36761	0.171433	0.526857	0.278307
CDR20291_2562	28380.9	-0.470429	0.344284	-1.3664	0.171815	0.526857	0.278307
CDR20291_3124	1232.93	0.347188	0.253962	1.36708	0.171599	0.526857	0.278307
CDR20291_1161	24886.5	0.37036	0.271376	1.36475	0.172332	0.527331	0.277917
CDR20291_1178	379.152	-0.492432	0.360912	-1.36441	0.172439	0.527331	0.277917
CDR20291_2294	8733.02	0.406853	0.298088	1.36487	0.172293	0.527331	0.277917
CDR20291_0080	11386.1	0.470772	0.345598	1.3622	0.173136	0.527481	0.277793
CDR20291_0784	8455.62	0.353723	0.259669	1.36221	0.173133	0.527481	0.277793
CDR20291_0903	11947.9	0.433894	0.318625	1.36177	0.173271	0.527481	0.277793
CDR20291_2172	4191.1	-0.366483	0.269093	-1.36192	0.173224	0.527481	0.277793
CDR20291_2466	4120.14	0.260943	0.191543	1.36232	0.173097	0.527481	0.277793
CDR20291_2633	17045.9	0.451149	0.331478	1.36102	0.173506	0.527723	0.277594
CDR20291_2668	13244	0.18081	0.132905	1.36045	0.173688	0.527798	0.277532
CDR20291_1218	175485	-0.364359	0.267935	-1.35988	0.173869	0.527873	0.27747
CDR20291_2107	41.0999	0.587323	0.432213	1.35887	0.174187	0.527886	0.27746
CDR20291_2405	202235	-0.388945	0.286155	-1.35921	0.174079	0.527886	0.27746
CDR20291_1996	290.625	0.239798	0.176762	1.35662	0.174903	0.52958	0.276069
CDR20291_1496	107.014	-0.381683	0.281969	-1.35364	0.175852	0.530389	0.275405
CDR20291_1962	180.123	0.383336	0.283568	1.35183	0.176429	0.530389	0.275405
CDR20291_2158	771.127	0.456881	0.337869	1.35224	0.176297	0.530389	0.275405
CDR20291_2558	20702.8	0.191951	0.141858	1.35312	0.176019	0.530389	0.275405
CDR20291_2577	5543.71	0.305386	0.225532	1.35407	0.175715	0.530389	0.275405
CDR20291_2670	8050.44	0.252708	0.18684	1.35254	0.176203	0.530389	0.275405
CDR20291_3139	71.8864	-0.447764	0.330868	-1.3533	0.17596	0.530389	0.275405
CDR20291_3314	1040.33	0.421959	0.31165	1.35395	0.175752	0.530389	0.275405
CDR20291_1524	221.322	0.323389	0.239399	1.35084	0.176748	0.530873	0.27501
CDR20291_0765	4520.45	-0.401184	0.297334	-1.34927	0.17725	0.531813	0.274241
CDR20291_2778	50158	0.612295	0.453934	1.34886	0.177381	0.531813	0.274241
CDR20291_3525	8783.26	0.266038	0.197301	1.34839	0.177534	0.531813	0.274241
CDR20291_0466	1406.85	-0.260106	0.193163	-1.34656	0.178121	0.532595	0.273603
CDR20291_1634	1923.7	0.444716	0.330275	1.3465	0.178141	0.532595	0.273603
CDR20291_1946	55.5994	0.422321	0.313862	1.34556	0.178444	0.532595	0.273603
CDR20291_2024	3814.59	-0.444149	0.330347	-1.34449	0.17879	0.532595	0.273603
CDR20291_2256	51659.2	-0.374732	0.278687	-1.34463	0.178744	0.532595	0.273603
CDR20291_3112	5923.49	-0.396525	0.294632	-1.34583	0.178356	0.532595	0.273603
CDR20291_3234	10516.3	-0.352101	0.261951	-1.34415	0.178901	0.532595	0.273603
CDR20291_1856	3670.14	-0.542573	0.404024	-1.34292	0.179297	0.533301	0.273028
CDR20291_2388	4755.16	0.220459	0.164372	1.34122	0.179849	0.534472	0.272075
CDR20291_2267	1235.35	0.470457	0.350928	1.34061	0.180047	0.534588	0.27198
CDR20291_2095	939.441	0.250914	0.187531	1.33799	0.180901	0.536651	0.270308
CDR20291_0889	884.234	0.199881	0.149485	1.33713	0.181181	0.53701	0.270018
CDR20291_0145	7350.95	0.277336	0.207607	1.33587	0.181591	0.537244	0.269828
CDR20291_0383	1503.86	-0.278771	0.208751	-1.33542	0.181738	0.537244	0.269828
CDR20291_1283	16218.1	-0.498745	0.373269	-1.33615	0.181499	0.537244	0.269828
CDR20291_0531	1163.66	-0.4503	0.338092	-1.33188	0.182898	0.539209	0.268243
CDR20291_0615	1991.23	0.299987	0.225626	1.32957	0.183659	0.539209	0.268243
CDR20291_1379	2559.38	0.42208	0.316931	1.33177	0.182934	0.539209	0.268243
CDR20291_1566	153.336	0.301184	0.22654	1.3295	0.183683	0.539209	0.268243
CDR20291_1903	2903.33	-0.206865	0.155564	-1.32978	0.183592	0.539209	0.268243
CDR20291_1992	155.162	0.330156	0.247775	1.33248	0.182701	0.539209	0.268243
CDR20291_2229	376.032	0.367721	0.276308	1.33084	0.183242	0.539209	0.268243
CDR20291_2265	2541.75	-0.192991	0.145099	-1.33006	0.183499	0.539209	0.268243
CDR20291_0481	2824.48	0.184374	0.13884	1.32796	0.184192	0.539337	0.26814
CDR20291_2136	1323.52	0.485826	0.36589	1.32779	0.184247	0.539337	0.26814
CDR20291_3128	3882.24	-0.266812	0.200907	-1.32803	0.184167	0.539337	0.26814
CDR20291_3159	440.409	0.425842	0.320802	1.32743	0.184367	0.539337	0.26814
CDR20291_3037	971.747	0.476326	0.359274	1.3258	0.184905	0.540442	0.267251
CDR20291_2431	1507.05	-0.326066	0.246034	-1.32529	0.185075	0.540471	0.267227
CDR20291_2916	1196.72	-0.285698	0.21566	-1.32476	0.185251	0.540515	0.267192
CDR20291_0626	34204.8	0.248579	0.188191	1.32088	0.18654	0.543805	0.264557
CDR20291_3354	7903.85	-0.481511	0.364696	-1.32031	0.186732	0.543895	0.264485
CDR20291_0178	9987.87	0.444065	0.33714	1.31715	0.187787	0.546245	0.262613
CDR20291_0298	8516.44	0.445092	0.338226	1.31596	0.188187	0.546245	0.262613
CDR20291_1239	1223.5	-0.395198	0.300094	-1.31692	0.187867	0.546245	0.262613
CDR20291_3345	1185.85	-0.287583	0.218518	-1.31606	0.188153	0.546245	0.262613
CDR20291_1142	95.3567	-0.370984	0.282246	-1.3144	0.188713	0.547299	0.261775
CDR20291_0749	4559.04	-0.356125	0.271207	-1.31311	0.189145	0.547433	0.261669
CDR20291_2469	3393.45	0.255204	0.194395	1.31281	0.189246	0.547433	0.261669
CDR20291_3436	7687.19	0.454763	0.346359	1.31298	0.189188	0.547433	0.261669
CDR20291_1152	2720.59	0.315196	0.240279	1.31179	0.18959	0.547959	0.261252
CDR20291_0409	116.346	0.357152	0.272824	1.30909	0.190502	0.550122	0.259541
CDR20291_3325	3974.29	0.239202	0.18299	1.30718	0.191151	0.551524	0.258436
CDR20291_3250	3065.31	-0.22147	0.169777	-1.30448	0.19207	0.553701	0.256725
CDR20291_1210	95815.7	-0.370427	0.284342	-1.30275	0.19266	0.554926	0.255765
CDR20291_0539	2416.69	-0.389124	0.298978	-1.30151	0.193082	0.555668	0.255184
CDR20291_2895	148.454	0.403891	0.310898	1.29911	0.193906	0.557563	0.253706
CDR20291_0316	968.682	-0.208629	0.160779	-1.29761	0.19442	0.558002	0.253364
CDR20291_3053	275.445	-0.299236	0.230571	-1.29781	0.194353	0.558002	0.253364
CDR20291_3260	2905.79	-0.196118	0.151184	-1.29722	0.194556	0.558002	0.253364
CDR20291_0509	5003.42	0.671087	0.517584	1.29657	0.194778	0.558164	0.253238
CDR20291_0609	4319.13	0.35206	0.272078	1.29397	0.195677	0.560264	0.251607
CDR20291_0124	2636.42	0.282565	0.218724	1.29188	0.1964	0.561682	0.25051
CDR20291_1205	22805.9	-0.594969	0.460655	-1.29157	0.196505	0.561682	0.25051
CDR20291_0051	236700	0.495538	0.384599	1.28845	0.197588	0.563738	0.248923
CDR20291_1534	2985.38	0.485704	0.376945	1.28853	0.197563	0.563738	0.248923
CDR20291_2752	92.9286	-0.376601	0.292379	-1.28806	0.197726	0.563738	0.248923
CDR20291_1671	514.653	0.252164	0.19601	1.28649	0.198273	0.564776	0.248124
CDR20291_3429	3839.09	-0.190256	0.147938	-1.28605	0.198426	0.564776	0.248124
CDR20291_0945	7324.32	0.528612	0.411873	1.28344	0.19934	0.566421	0.246861
CDR20291_2996	1518.28	-0.478283	0.372534	-1.28386	0.199189	0.566421	0.246861
CDR20291_2744	18624.3	0.408443	0.31938	1.27886	0.200946	0.57018	0.243988
CDR20291_2826	512.764	0.194593	0.15218	1.2787	0.201001	0.57018	0.243988
CDR20291_1273	2394.29	-0.458904	0.359201	-1.27757	0.201401	0.570353	0.243856
CDR20291_3223	3226.32	0.284868	0.222956	1.27769	0.20136	0.570353	0.243856
CDR20291_3336	328.091	-0.231483	0.181266	-1.27704	0.201589	0.570408	0.243814
CDR20291_1607	15188.2	-0.346757	0.271649	-1.27649	0.201783	0.570476	0.243762
CDR20291_0692	158.3	0.45999	0.36058	1.27569	0.202063	0.570791	0.243523
CDR20291_0026	546.234	0.545346	0.428252	1.27342	0.202868	0.572583	0.242161
CDR20291_0420	244.376	0.426726	0.335258	1.27283	0.203079	0.572699	0.242074
CDR20291_0808	3306.29	-0.234912	0.184669	-1.27207	0.203348	0.572979	0.241861
CDR20291_1509	1237.46	-0.541005	0.426699	-1.26789	0.204839	0.576697	0.239053
CDR20291_1950	2434.8	-0.39822	0.31473	-1.26527	0.205773	0.578844	0.237439
CDR20291_2418	644.193	-0.341575	0.270316	-1.26361	0.206369	0.579552	0.236908
CDR20291_2706	6916.13	0.20674	0.163583	1.26382	0.206295	0.579552	0.236908
CDR20291_0909	14034.6	-0.52489	0.416298	-1.26085	0.207362	0.580523	0.23618
CDR20291_1214	16741.5	-0.35253	0.279572	-1.26096	0.207322	0.580523	0.23618
CDR20291_1853	9346.93	-0.30141	0.239152	-1.26033	0.207551	0.580523	0.23618
CDR20291_1874	1400.65	-0.348358	0.276418	-1.26026	0.207576	0.580523	0.23618
CDR20291_3448	2438.77	-0.40554	0.321444	-1.26162	0.207086	0.580523	0.23618
CDR20291_0469	6149.65	0.452699	0.359642	1.25875	0.208121	0.581083	0.235762
CDR20291_3233	16049.5	-0.365344	0.290204	-1.25892	0.208059	0.581083	0.235762
CDR20291_0038	115021	0.508024	0.404175	1.25694	0.208776	0.581871	0.235173
CDR20291_0123	7098.47	0.470502	0.374345	1.25687	0.208802	0.581871	0.235173
CDR20291_2089	3349.97	-0.298984	0.237943	-1.25654	0.208921	0.581871	0.235173
CDR20291_0495	416.162	0.219689	0.174922	1.25593	0.209142	0.582006	0.235073
CDR20291_2787	211.677	0.259098	0.206454	1.25499	0.209483	0.582473	0.234724
CDR20291_0344	720.362	-0.569939	0.455371	-1.25159	0.210718	0.584689	0.233075
CDR20291_0769	400.203	-0.576825	0.462008	-1.24852	0.211841	0.584689	0.233075
CDR20291_0832	562.075	-0.351275	0.281292	-1.24879	0.211741	0.584689	0.233075
CDR20291_1002	11786.7	0.251441	0.201306	1.24905	0.211647	0.584689	0.233075
CDR20291_1124	34072.8	0.240858	0.192605	1.25053	0.211106	0.584689	0.233075
CDR20291_1497	144.436	0.290606	0.23272	1.24874	0.211762	0.584689	0.233075
CDR20291_1936	715.819	0.329596	0.263451	1.25107	0.210908	0.584689	0.233075
CDR20291_2333	2758.76	0.238663	0.191019	1.24942	0.211511	0.584689	0.233075
CDR20291_2724	1170.83	-0.280299	0.224095	-1.2508	0.211006	0.584689	0.233075
CDR20291_0221	2227.13	-0.388194	0.311338	-1.24685	0.212451	0.585891	0.232183
CDR20291_0413	1615.71	-0.253761	0.203917	-1.24443	0.21334	0.587382	0.231079
CDR20291_1197	19181	0.3884	0.312082	1.24454	0.213299	0.587382	0.231079
CDR20291_2369	37237.1	-0.625714	0.503042	-1.24386	0.213551	0.587484	0.231004
CDR20291_0776	6018.13	-0.322673	0.259593	-1.243	0.213869	0.587878	0.230713
CDR20291_0081	120358	0.48943	0.394092	1.24192	0.214267	0.588213	0.230466
CDR20291_0761	2167.75	0.339028	0.273031	1.24172	0.21434	0.588213	0.230466
CDR20291_0086	117860	0.3735	0.301032	1.24073	0.214704	0.588733	0.230082
CDR20291_2528	1845.87	-0.352366	0.284432	-1.23884	0.215404	0.590173	0.229021
CDR20291_2065	168.545	-0.306266	0.247329	-1.23829	0.215609	0.590253	0.228962
CDR20291_3413	535.515	0.462619	0.373743	1.2378	0.215789	0.590268	0.228951
CDR20291_1215	30973.4	-0.364774	0.294935	-1.2368	0.216163	0.590331	0.228904
CDR20291_3394	2292.82	0.522101	0.422092	1.23694	0.21611	0.590331	0.228904
CDR20291_1371	30033.6	0.361434	0.292668	1.23496	0.216844	0.591234	0.228241
CDR20291_3205	941.583	-0.19307	0.156318	-1.23511	0.216788	0.591234	0.228241
CDR20291_0759	837.599	0.453836	0.368295	1.23226	0.217852	0.593021	0.22693
CDR20291_0860	216.329	0.310088	0.251585	1.23254	0.217747	0.593021	0.22693
CDR20291_1637	289.123	0.457081	0.37123	1.23126	0.218225	0.593078	0.226888
CDR20291_1698	4104.38	-0.239083	0.194132	-1.23155	0.218118	0.593078	0.226888
CDR20291_0726	15893.2	0.296145	0.240842	1.22962	0.21884	0.593804	0.226357
CDR20291_2334	2820.87	-0.219852	0.178798	-1.22961	0.218844	0.593804	0.226357
CDR20291_1123	3034.3	0.23762	0.193525	1.22785	0.219503	0.594635	0.22575
CDR20291_1507	668.93	-0.568916	0.463175	-1.22829	0.219337	0.594635	0.22575
CDR20291_2340	6954.43	0.22373	0.182408	1.22654	0.219996	0.595492	0.225124
CDR20291_2268	6040.78	0.457886	0.373797	1.22496	0.220591	0.596623	0.2243
CDR20291_1212	55096.2	-0.342752	0.280025	-1.22401	0.22095	0.597114	0.223943
CDR20291_0554	901.845	-0.185732	0.15202	-1.22175	0.221801	0.598454	0.22297
CDR20291_1569	285.12	0.327794	0.268234	1.22205	0.22169	0.598454	0.22297
CDR20291_0150	2171.63	0.295797	0.242541	1.21958	0.222626	0.599241	0.222399
CDR20291_0559	974.09	-0.540686	0.443328	-1.21961	0.222613	0.599241	0.222399
CDR20291_1028	669.049	-0.197037	0.161556	-1.21962	0.222611	0.599241	0.222399
CDR20291_3318	10099.8	0.425527	0.349241	1.21843	0.22306	0.599929	0.2219
CDR20291_1480	3467.89	-0.540192	0.444929	-1.21411	0.224707	0.603395	0.219398
CDR20291_1600	943.922	-0.279197	0.229926	-1.21429	0.224637	0.603395	0.219398
CDR20291_0061	222572	0.469885	0.387782	1.21172	0.225618	0.604869	0.218339
CDR20291_1008	284.49	0.43166	0.356218	1.21178	0.225595	0.604869	0.218339
CDR20291_3221	7896.39	0.371199	0.306456	1.21127	0.225794	0.604869	0.218339
CDR20291_0030	38.5413	0.373934	0.308843	1.21076	0.225988	0.604907	0.218311
CDR20291_0120	3824.54	0.32197	0.266543	1.20794	0.227069	0.606356	0.217272
CDR20291_0411	546.427	0.21478	0.177766	1.20822	0.226963	0.606356	0.217272
CDR20291_1666	4221.11	-0.340296	0.281642	-1.20826	0.226949	0.606356	0.217272
CDR20291_0908	2653.07	-0.647058	0.53725	-1.20439	0.228439	0.609533	0.215003
CDR20291_0410	148.927	0.353365	0.294079	1.2016	0.229519	0.610889	0.214038
CDR20291_0984	4936.32	0.424557	0.353629	1.20057	0.229917	0.610889	0.214038
CDR20291_0988	14291.6	0.171823	0.143155	1.20026	0.230037	0.610889	0.214038
CDR20291_2066	80.8892	-0.31725	0.264419	-1.1998	0.230216	0.610889	0.214038
CDR20291_2978	461.948	0.365081	0.304224	1.20004	0.230123	0.610889	0.214038
CDR20291_3420	3128.43	0.275789	0.229503	1.20168	0.229488	0.610889	0.214038
CDR20291_3466	48.2678	-0.452757	0.376719	-1.20184	0.229425	0.610889	0.214038
CDR20291_0494	3608.3	0.209321	0.174693	1.19822	0.230832	0.611756	0.213422
CDR20291_3277	124.924	-0.428736	0.357869	-1.19803	0.230906	0.611756	0.213422
CDR20291_0095	213286	0.330461	0.276482	1.19524	0.231995	0.612853	0.212643
CDR20291_1305	884.389	0.452222	0.378035	1.19624	0.231601	0.612853	0.212643
CDR20291_2736	527.809	0.449431	0.375993	1.19532	0.231963	0.612853	0.212643
CDR20291_3329	5267.81	-0.254387	0.212858	-1.1951	0.232048	0.612853	0.212643
CDR20291_0144	7319.07	0.269527	0.225663	1.19438	0.232331	0.613121	0.212454
CDR20291_0625	9724.24	0.348674	0.292555	1.19183	0.233329	0.614312	0.211611
CDR20291_3183	461.089	-0.346173	0.290324	-1.19237	0.233118	0.614312	0.211611
CDR20291_3217	23133.2	0.252015	0.211441	1.19189	0.233305	0.614312	0.211611
CDR20291_0721	7571.38	0.248181	0.208407	1.19085	0.233712	0.614517	0.211466
CDR20291_1644	78050.9	0.476465	0.400156	1.1907	0.233772	0.614517	0.211466
CDR20291_3169	49106.8	-0.409569	0.344372	-1.18932	0.234314	0.615461	0.210799
CDR20291_2044	17872.7	0.338085	0.284534	1.18821	0.234753	0.616018	0.210407
CDR20291_2166	565.723	-0.506214	0.426159	-1.18785	0.234891	0.616018	0.210407
CDR20291_1609	8316.71	-0.265224	0.223533	-1.18651	0.235421	0.616929	0.209765
CDR20291_2673	1675.81	0.281769	0.237669	1.18555	0.2358	0.616961	0.209742
CDR20291_2892	122.288	-0.258334	0.217862	-1.18577	0.235712	0.616961	0.209742
CDR20291_2155	7300.79	-0.28987	0.244719	-1.1845	0.236216	0.617571	0.209313
CDR20291_0579	519.528	0.188627	0.159583	1.182	0.237208	0.619682	0.207831
CDR20291_1631	2785.35	-0.162517	0.137618	-1.18093	0.23763	0.620305	0.207395
CDR20291_1508	259.968	-0.707277	0.599162	-1.18044	0.237824	0.620329	0.207378
CDR20291_3395	1538.75	0.196546	0.166945	1.17731	0.239071	0.6231	0.205442
CDR20291_1709	1969.05	0.382425	0.325344	1.17545	0.239816	0.62456	0.204426
CDR20291_0528	2122.77	-0.163213	0.138983	-1.17434	0.240259	0.62523	0.20396
CDR20291_1114	19960.2	0.168892	0.143915	1.17355	0.240574	0.625387	0.203851
CDR20291_2358	4669.38	-0.205981	0.175563	-1.17326	0.240691	0.625387	0.203851
CDR20291_3034	573.042	0.450621	0.384322	1.17251	0.240993	0.62569	0.203641
CDR20291_3541	179884	-0.472324	0.403027	-1.17194	0.241221	0.625801	0.203564
CDR20291_0151	6510.86	0.355566	0.304107	1.16922	0.242317	0.62816	0.20193
CDR20291_1189	7525.49	-0.465104	0.398459	-1.16726	0.243107	0.629723	0.200851
CDR20291_3404	2209.7	0.172499	0.147853	1.16669	0.243335	0.629831	0.200776
CDR20291_1558	24280.4	-0.211514	0.181419	-1.16588	0.243662	0.630193	0.200527
CDR20291_0529	36680.4	-0.510558	0.438247	-1.165	0.244019	0.630631	0.200224
CDR20291_0039	70238.3	0.339546	0.29289	1.15929	0.246336	0.631059	0.19993
CDR20291_0511	1095.52	0.562105	0.485321	1.15821	0.246777	0.631059	0.19993
CDR20291_0946	204.789	0.300476	0.258858	1.16077	0.245734	0.631059	0.19993
CDR20291_1192	70.2202	0.555678	0.478229	1.16195	0.245256	0.631059	0.19993
CDR20291_1639	25937.8	-0.292299	0.251717	-1.16122	0.245552	0.631059	0.19993
CDR20291_1643	122954	0.371241	0.32015	1.15959	0.246218	0.631059	0.19993
CDR20291_1862	13905.9	0.326469	0.281637	1.15918	0.246383	0.631059	0.19993
CDR20291_2138	6482.88	0.660848	0.570611	1.15814	0.246806	0.631059	0.19993
CDR20291_2286	29886.1	0.539967	0.464691	1.16199	0.245239	0.631059	0.19993
CDR20291_2550	15167.3	0.182913	0.157396	1.16212	0.245186	0.631059	0.19993
CDR20291_2811	1220.42	-0.512439	0.44244	-1.15821	0.246778	0.631059	0.19993
CDR20291_3070	1658.44	-0.486856	0.418829	-1.16242	0.245064	0.631059	0.19993
CDR20291_3387	426.805	-0.357017	0.307081	-1.16261	0.244986	0.631059	0.19993
CDR20291_3505	6368.8	-0.359703	0.310368	-1.15896	0.246474	0.631059	0.19993
CDR20291_2790	62.5168	0.464974	0.401897	1.15695	0.247293	0.631825	0.199404
CDR20291_2679	8481.29	0.299641	0.259224	1.15592	0.247715	0.632423	0.198992
CDR20291_2096	1480.28	0.178126	0.154384	1.15379	0.248587	0.63417	0.197794
CDR20291_0981	14035.4	0.481707	0.417963	1.15251	0.249111	0.634909	0.197289
CDR20291_1146	8967.33	0.26604	0.230904	1.15216	0.249253	0.634909	0.197289
CDR20291_0009	1874.12	-0.259431	0.226146	-1.14718	0.251307	0.635491	0.196891
CDR20291_0025	653.431	0.53934	0.469002	1.14997	0.250155	0.635491	0.196891
CDR20291_0191	760.732	-0.352461	0.30728	-1.14703	0.251368	0.635491	0.196891
CDR20291_1086	10115.1	0.259584	0.226217	1.1475	0.251175	0.635491	0.196891
CDR20291_1309	4228.56	-0.35504	0.309517	-1.14708	0.25135	0.635491	0.196891
CDR20291_1358	2283.79	-0.219023	0.190695	-1.14855	0.25074	0.635491	0.196891
CDR20291_1943	162.057	0.250952	0.218772	1.14709	0.251344	0.635491	0.196891
CDR20291_2788	393.981	0.457035	0.398241	1.14763	0.25112	0.635491	0.196891
CDR20291_3311	19776.8	0.366442	0.318938	1.14895	0.250578	0.635491	0.196891
CDR20291_3408	974.3	-0.362063	0.315473	-1.14768	0.251099	0.635491	0.196891
CDR20291_1900	12761.1	-0.162356	0.1417	-1.14577	0.251892	0.635893	0.196616
CDR20291_1966	36242.2	0.277444	0.242153	1.14574	0.251904	0.635893	0.196616
CDR20291_0276	5775.93	0.411123	0.359178	1.14462	0.252366	0.63612	0.196461
CDR20291_1101	12509.7	-0.358073	0.313137	-1.1435	0.252831	0.63612	0.196461
CDR20291_1179	2961.33	-0.22876	0.200075	-1.14337	0.252884	0.63612	0.196461
CDR20291_1712	1720	0.401144	0.35101	1.14283	0.25311	0.63612	0.196461
CDR20291_2168	21040.7	-0.171725	0.150269	-1.14279	0.253127	0.63612	0.196461
CDR20291_3047	2641.18	-0.208821	0.182618	-1.14349	0.252837	0.63612	0.196461
CDR20291_0836	1190.89	-0.274063	0.240062	-1.14163	0.253607	0.636851	0.195962
CDR20291_2747	3142.97	-0.347692	0.304715	-1.14104	0.253853	0.636965	0.195885
CDR20291_3485	270.288	-0.398084	0.349008	-1.14062	0.25403	0.636965	0.195885
CDR20291_2023	43998.6	0.522156	0.458457	1.13894	0.254728	0.637766	0.195339
CDR20291_3509	10783.2	-0.376501	0.33056	-1.13898	0.254712	0.637766	0.195339
CDR20291_0662	8846.97	0.359065	0.315676	1.13745	0.255352	0.63838	0.194921
CDR20291_0690	363.75	0.256946	0.225821	1.13783	0.255191	0.63838	0.194921
CDR20291_0003	17776.6	0.176514	0.155367	1.13611	0.255912	0.638577	0.194786
CDR20291_0438	714.546	-0.233721	0.205776	-1.1358	0.25604	0.638577	0.194786
CDR20291_1355	1067.47	0.300276	0.264436	1.13554	0.256151	0.638577	0.194786
CDR20291_2274	497.011	-0.42664	0.375831	-1.13519	0.256295	0.638577	0.194786
CDR20291_2646	2600.63	-0.333924	0.294208	-1.13499	0.256378	0.638577	0.194786
CDR20291_0794	2435.58	-0.399721	0.352716	-1.13327	0.257102	0.638964	0.194524
CDR20291_2518	11125.2	0.350517	0.309257	1.13342	0.257039	0.638964	0.194524
CDR20291_3135	16040.1	0.48897	0.431243	1.13386	0.256852	0.638964	0.194524
CDR20291_0515	4897.71	0.183095	0.161706	1.13227	0.257522	0.639063	0.194456
CDR20291_2139	1829.84	0.65002	0.573876	1.13268	0.257348	0.639063	0.194456
CDR20291_0060	159678	0.434533	0.384246	1.13087	0.258109	0.639284	0.194306
CDR20291_0139	246.182	-0.435623	0.385402	-1.13031	0.258347	0.639284	0.194306
CDR20291_0366	170205	0.246818	0.21861	1.12903	0.258885	0.639284	0.194306
CDR20291_0643	11416.7	0.467118	0.413873	1.12865	0.259045	0.639284	0.194306
CDR20291_0645	18770.3	0.413881	0.366716	1.12861	0.259061	0.639284	0.194306
CDR20291_1204	652.449	-0.469511	0.416066	-1.12845	0.259128	0.639284	0.194306
CDR20291_1285	11801.5	-0.170935	0.151325	-1.12958	0.258651	0.639284	0.194306
CDR20291_2014	10565.9	-0.507335	0.448369	-1.13151	0.25784	0.639284	0.194306
CDR20291_3415	869.676	0.333671	0.295811	1.12799	0.259325	0.639303	0.194293
CDR20291_2680	85449.9	0.258165	0.229034	1.12719	0.259664	0.639668	0.194045
CDR20291_2800	1.14414e+06	-0.185172	0.164434	-1.12612	0.260115	0.640312	0.193609
CDR20291_2129	105.385	0.427336	0.379713	1.12542	0.260411	0.640574	0.193431
CDR20291_2137	967.868	0.306568	0.273118	1.12247	0.261661	0.642438	0.192169
CDR20291_2869	431.1	-0.270323	0.240717	-1.12299	0.261442	0.642438	0.192169
CDR20291_3116	144.715	0.316444	0.281964	1.12229	0.261741	0.642438	0.192169
CDR20291_0691	70.3159	0.449327	0.401219	1.11991	0.262754	0.644455	0.190807
CDR20291_2161	4152.24	0.416376	0.372178	1.11876	0.263244	0.645186	0.190315
CDR20291_2717	6321.41	0.481497	0.430568	1.11828	0.263446	0.645214	0.190296
CDR20291_0783	17345.2	0.19716	0.176386	1.11778	0.263663	0.645275	0.190255
CDR20291_2847	2420.9	-0.291389	0.260895	-1.11688	0.264046	0.645743	0.18994
CDR20291_0925	88.1154	-0.285248	0.255607	-1.11596	0.264438	0.646058	0.189728
CDR20291_1259	998.476	0.323414	0.28988	1.11568	0.264558	0.646058	0.189728
CDR20291_2663	10069.1	0.305004	0.273602	1.11477	0.264948	0.646113	0.189692
CDR20291_2703	2996.98	-0.347343	0.311717	-1.11429	0.265155	0.646113	0.189692
CDR20291_3055	743.699	-0.403548	0.362017	-1.11472	0.264969	0.646113	0.189692
CDR20291_0310	1244.96	0.291957	0.262368	1.11278	0.265805	0.64676	0.189257
CDR20291_0810	2047.09	-0.289303	0.25988	-1.11322	0.265614	0.64676	0.189257
CDR20291_3442	10517	-0.422924	0.380315	-1.11204	0.266122	0.647065	0.189052
CDR20291_1530	747.837	-0.25726	0.231501	-1.11127	0.266453	0.647403	0.188826
CDR20291_0449	5021.42	0.200088	0.180197	1.11038	0.266834	0.647861	0.188518
CDR20291_1495	146.308	-0.274667	0.247574	-1.10944	0.267242	0.648384	0.188168
CDR20291_1001	18892.6	0.426797	0.385076	1.10835	0.267712	0.649058	0.187717
CDR20291_2659	13486.5	0.22877	0.206633	1.10713	0.268238	0.649865	0.187177
CDR20291_2789	425.472	0.494758	0.44765	1.10524	0.269058	0.651382	0.186164
CDR20291_0689	38845	0.325132	0.29453	1.1039	0.269637	0.652316	0.185542
CDR20291_0390	61.9003	0.340814	0.308863	1.10345	0.269833	0.652321	0.185539
CDR20291_0431	419.012	0.203596	0.184857	1.10137	0.270735	0.653451	0.184787
CDR20291_2792	67.4414	0.49758	0.451872	1.10115	0.27083	0.653451	0.184787
CDR20291_3191	8091.93	-0.520599	0.472827	-1.10103	0.270881	0.653451	0.184787
CDR20291_2622	220.564	-0.238388	0.217132	-1.0979	0.272249	0.656279	0.182911
CDR20291_1967	6501.73	0.305987	0.279285	1.09561	0.27325	0.657809	0.1819
CDR20291_2677	35.9835	-0.484779	0.442496	-1.09555	0.273274	0.657809	0.1819
CDR20291_0037	4231.89	0.269238	0.246394	1.09271	0.27452	0.658522	0.18143
CDR20291_1157	247807	-0.326191	0.298114	-1.09418	0.273875	0.658522	0.18143
CDR20291_2662	6362.43	0.294618	0.269515	1.09314	0.274333	0.658522	0.18143
CDR20291_2728	60.0553	-0.288296	0.26385	-1.09265	0.274547	0.658522	0.18143
CDR20291_3468	3414.88	0.336386	0.307732	1.09311	0.274345	0.658522	0.18143
CDR20291_1217	20927.1	-0.324422	0.297272	-1.09133	0.275128	0.659445	0.180821
CDR20291_2060	17927.8	0.441348	0.40511	1.08945	0.275954	0.660957	0.179827
CDR20291_3363	469.021	-0.285636	0.26245	-1.08835	0.276442	0.661654	0.179369
CDR20291_1662	1224.39	-0.416234	0.382885	-1.0871	0.276993	0.661849	0.179241
CDR20291_2997	460.527	-0.375113	0.345145	-1.08683	0.277113	0.661849	0.179241
CDR20291_3433	8690.48	0.195406	0.179745	1.08713	0.27698	0.661849	0.179241
CDR20291_0644	2011.97	0.468794	0.431675	1.08599	0.277484	0.66215	0.179044
CDR20291_1382	351.926	-0.290191	0.267296	-1.08566	0.277631	0.66215	0.179044
CDR20291_2027	21331.4	0.172319	0.158867	1.08467	0.278067	0.662659	0.17871
CDR20291_2341	8775.22	0.269242	0.248313	1.08429	0.278238	0.662659	0.17871
CDR20291_2464	13793.7	0.386658	0.356925	1.0833	0.278674	0.663229	0.178337
CDR20291_0152	4178.3	0.41675	0.385329	1.08154	0.279455	0.664618	0.177428
CDR20291_2837	258.948	0.364953	0.337798	1.08039	0.27997	0.665372	0.176935
CDR20291_1821	84.4772	0.345232	0.319943	1.07904	0.280569	0.666326	0.176313
CDR20291_2238	327.479	0.407598	0.378102	1.07801	0.281029	0.66695	0.175907
CDR20291_0809	7746.11	-0.306194	0.284334	-1.07688	0.281533	0.667288	0.175687
CDR20291_0980	16705.4	0.288785	0.268313	1.0763	0.281795	0.667288	0.175687
CDR20291_1387	6299.1	-0.32692	0.303654	-1.07662	0.281649	0.667288	0.175687
CDR20291_2909	4231.89	-0.224406	0.208659	-1.07546	0.282167	0.667288	0.175687
CDR20291_3051	355.107	-0.249925	0.232672	-1.07415	0.282756	0.667288	0.175687
CDR20291_3309	3386.05	0.389916	0.362456	1.07576	0.282035	0.667288	0.175687
CDR20291_3412	35.7404	0.351118	0.326753	1.07457	0.282568	0.667288	0.175687
CDR20291_3488	246.763	0.284055	0.26433	1.07462	0.282544	0.667288	0.175687
CDR20291_0855	411.011	0.215266	0.200763	1.07224	0.283614	0.668281	0.175041
CDR20291_1006	1973.91	-0.31086	0.289796	-1.07269	0.283412	0.668281	0.175041
CDR20291_2231	528.087	0.455384	0.425019	1.07144	0.28397	0.668281	0.175041
CDR20291_2406	25208.9	0.238896	0.222904	1.07174	0.283836	0.668281	0.175041
CDR20291_0239	318.337	0.58339	0.545534	1.06939	0.284892	0.66846	0.174925
CDR20291_0280	1212.31	0.166091	0.155216	1.07006	0.284591	0.66846	0.174925
CDR20291_0634	75153.3	0.26828	0.251105	1.0684	0.285341	0.66846	0.174925
CDR20291_0652	4702.99	0.391249	0.365806	1.06955	0.28482	0.66846	0.174925
CDR20291_1111	37.1153	-0.354681	0.331865	-1.06875	0.285181	0.66846	0.174925
CDR20291_2112	11078.9	-0.447989	0.419391	-1.06819	0.285434	0.66846	0.174925
CDR20291_2802	1572.45	-0.208183	0.194884	-1.06824	0.285412	0.66846	0.174925
CDR20291_1710	4996.99	0.219493	0.205727	1.06691	0.28601	0.669344	0.174351
CDR20291_1281	3124.02	-0.314457	0.295635	-1.06367	0.287479	0.671849	0.172729
CDR20291_1951	1803	-0.381763	0.358838	-1.06389	0.287381	0.671849	0.172729
CDR20291_0803	72131.4	0.366332	0.345305	1.06089	0.288738	0.673856	0.171433
CDR20291_1350	2695.76	0.323374	0.304706	1.06127	0.288568	0.673856	0.171433
CDR20291_0054	127818	0.336382	0.317369	1.05991	0.289187	0.673969	0.17136
CDR20291_1503	87.0466	-0.243229	0.229475	-1.05994	0.289173	0.673969	0.17136
CDR20291_0243	5663.19	0.1938	0.183271	1.05745	0.290307	0.676112	0.169981
CDR20291_0970	3633.17	0.208372	0.197279	1.05623	0.290865	0.676477	0.169747
CDR20291_2821	413.194	0.237893	0.225208	1.05633	0.290819	0.676477	0.169747
CDR20291_0817	9231.2	0.328427	0.311547	1.05418	0.291801	0.676839	0.169515
CDR20291_1552	1386.68	-0.432386	0.409988	-1.05463	0.291594	0.676839	0.169515
CDR20291_1565	96.7109	-0.336129	0.31887	-1.05413	0.291824	0.676839	0.169515
CDR20291_1813	5840.17	-0.212888	0.20185	-1.05468	0.29157	0.676839	0.169515
CDR20291_2666	8446.11	0.225463	0.214377	1.05171	0.292931	0.678938	0.16817
CDR20291_0637	30478.7	0.249569	0.237637	1.05021	0.293621	0.679786	0.167628
CDR20291_2140	2435.13	0.488116	0.465049	1.0496	0.293902	0.679786	0.167628
CDR20291_2749	1279.89	-0.148977	0.141915	-1.04976	0.29383	0.679786	0.167628
CDR20291_3020	295.089	0.385807	0.368063	1.04821	0.294543	0.680801	0.16698
CDR20291_2691	14583	0.219037	0.209283	1.0466	0.295283	0.682044	0.166187
CDR20291_3111	14442	-0.364693	0.348621	-1.0461	0.295514	0.682111	0.166145
CDR20291_0069	41902.6	0.472912	0.452628	1.04481	0.296109	0.682611	0.165827
CDR20291_2543	7635.31	0.258716	0.247633	1.04476	0.296136	0.682611	0.165827
CDR20291_0543	525.684	-0.247757	0.237914	-1.04137	0.297703	0.685754	0.163832
CDR20291_0415	909.589	-0.169109	0.162786	-1.03884	0.298878	0.68628	0.163499
CDR20291_1216	10863.4	-0.295868	0.284513	-1.03991	0.298382	0.68628	0.163499
CDR20291_1488	14610.1	-0.525362	0.505793	-1.03869	0.298949	0.68628	0.163499
CDR20291_2461	11208.5	0.324806	0.312197	1.04039	0.29816	0.68628	0.163499
CDR20291_3208	298.53	0.192862	0.185576	1.03926	0.298684	0.68628	0.163499
CDR20291_2554	25208.5	-0.234755	0.226157	-1.03802	0.299262	0.686531	0.16334
CDR20291_0177	24388.3	-0.159985	0.154488	-1.03558	0.300398	0.686554	0.163325
CDR20291_0575	1364.25	0.33246	0.320595	1.03701	0.299732	0.686554	0.163325
CDR20291_1595	378.252	-0.190086	0.183592	-1.03537	0.300495	0.686554	0.163325
CDR20291_1817	3635.08	-0.283404	0.273676	-1.03554	0.300415	0.686554	0.163325
CDR20291_2177	92.6502	0.396108	0.382169	1.03647	0.299981	0.686554	0.163325
CDR20291_2745	13901	0.31949	0.308415	1.03591	0.300245	0.686554	0.163325
CDR20291_1984	649.073	-0.228065	0.22042	-1.03468	0.300817	0.686824	0.163154
CDR20291_2125	7768.71	0.409529	0.396688	1.03237	0.301899	0.688746	0.161941
CDR20291_3518	26193.9	0.230494	0.223345	1.03201	0.302067	0.688746	0.161941
CDR20291_1223	211.672	-0.281978	0.273522	-1.03092	0.302579	0.688855	0.161872
CDR20291_1734	1466.77	0.232157	0.22526	1.03062	0.30272	0.688855	0.161872
CDR20291_3317	5411.17	0.259545	0.251839	1.0306	0.302728	0.688855	0.161872
CDR20291_1877	1087.15	-0.257145	0.249705	-1.02979	0.303107	0.689251	0.161622
CDR20291_1055	3981.32	0.221772	0.215544	1.0289	0.303529	0.689322	0.161578
CDR20291_1372	12314.6	-0.186986	0.181742	-1.02886	0.303547	0.689322	0.161578
CDR20291_0131	1919.62	-0.173335	0.168695	-1.0275	0.304183	0.6903	0.160962
CDR20291_1870	107.423	-0.233304	0.22719	-1.02691	0.304462	0.69047	0.160855
CDR20291_0007	20976.9	0.529164	0.515946	1.02562	0.305071	0.691385	0.16028
CDR20291_0349	1538	0.339773	0.334049	1.01714	0.309089	0.693346	0.15905
CDR20291_0492	5004.84	0.27827	0.272431	1.02143	0.307048	0.693346	0.15905
CDR20291_0764	2236.37	-0.263621	0.258025	-1.02169	0.306929	0.693346	0.15905
CDR20291_0900	22253.8	-0.312774	0.307511	-1.01712	0.309098	0.693346	0.15905
CDR20291_1053	5995.63	0.358408	0.352069	1.01801	0.308675	0.693346	0.15905
CDR20291_1117	896.787	0.551561	0.540481	1.0205	0.307491	0.693346	0.15905
CDR20291_1119	257412	0.228657	0.224939	1.01653	0.309376	0.693346	0.15905
CDR20291_1313	401.781	-0.328447	0.321673	-1.02106	0.307228	0.693346	0.15905
CDR20291_1532	7868.84	0.280005	0.274642	1.01953	0.307952	0.693346	0.15905
CDR20291_1547	44.696	0.358084	0.351529	1.01865	0.30837	0.693346	0.15905
CDR20291_2099	10310.8	0.36108	0.353882	1.02034	0.307567	0.693346	0.15905
CDR20291_2204	180.752	-0.341093	0.333998	-1.02124	0.307139	0.693346	0.15905
CDR20291_2285	61.6659	0.308852	0.301942	1.02288	0.306363	0.693346	0.15905
CDR20291_2500	256.704	0.203664	0.200375	1.01641	0.309434	0.693346	0.15905
CDR20291_2849	829.615	0.26328	0.259008	1.0165	0.309393	0.693346	0.15905
CDR20291_3316	11083	0.231024	0.227114	1.01722	0.30905	0.693346	0.15905
CDR20291_3461	10097.1	-0.154992	0.151949	-1.02002	0.307718	0.693346	0.15905
CDR20291_0862	696.625	0.218548	0.215927	1.01214	0.311471	0.697447	0.156489
CDR20291_0562	1056.68	-0.423856	0.419207	-1.01109	0.311973	0.697459	0.156481
CDR20291_1091	14501.3	-0.243031	0.240427	-1.01083	0.312097	0.697459	0.156481
CDR20291_1479	3929.27	0.285265	0.28203	1.01147	0.31179	0.697459	0.156481
CDR20291_0532	6533.29	-0.341603	0.338271	-1.00985	0.312567	0.697843	0.156242
CDR20291_3170	3363.09	0.359211	0.355793	1.00961	0.312683	0.697843	0.156242
CDR20291_0727	4211.89	0.285953	0.283731	1.00783	0.313536	0.697896	0.156209
CDR20291_1118	51969.4	0.244721	0.242512	1.00911	0.312923	0.697896	0.156209
CDR20291_2035	2342.28	0.445569	0.441933	1.00823	0.313346	0.697896	0.156209
CDR20291_3300	2257.47	0.239506	0.237601	1.00802	0.313446	0.697896	0.156209
CDR20291_1620	11749	-0.360459	0.358222	-1.00624	0.314299	0.698672	0.155726
CDR20291_2061	18223.7	0.459162	0.456256	1.00637	0.314237	0.698672	0.155726
CDR20291_0313	4456.2	-0.352078	0.350212	-1.00533	0.314739	0.698729	0.155691
CDR20291_2329	16697.9	0.240513	0.239196	1.0055	0.314654	0.698729	0.155691
CDR20291_1115	49147.2	0.295621	0.29439	1.00418	0.315291	0.698949	0.155555
CDR20291_1130	59.3648	0.365803	0.3646	1.0033	0.315716	0.698949	0.155555
CDR20291_1490	349.92	0.376667	0.375661	1.00268	0.316016	0.698949	0.155555
CDR20291_1624	1811.74	-0.35304	0.352145	-1.00254	0.316082	0.698949	0.155555
CDR20291_2723	3191.3	-0.374239	0.373284	-1.00256	0.316074	0.698949	0.155555
CDR20291_2907	50133.1	0.199365	0.198573	1.00399	0.315384	0.698949	0.155555
CDR20291_1901	2960.84	-0.251682	0.251393	-1.00115	0.316753	0.699973	0.154919
CDR20291_3226	10919.7	0.208824	0.20874	1.0004	0.317117	0.700318	0.154705
CDR20291_2515	2048.11	0.365307	0.365337	0.999919	0.31735	0.700372	0.154671
CDR20291_0968	13504.1	-0.200788	0.201199	-0.997958	0.318299	0.700784	0.154416
CDR20291_1893	4976.77	0.290341	0.29067	0.998868	0.317859	0.700784	0.154416
CDR20291_2782	763.654	0.190665	0.191082	0.997817	0.318368	0.700784	0.154416
CDR20291_3239	509.71	0.248538	0.249018	0.998074	0.318244	0.700784	0.154416
CDR20291_2743	17182.7	0.335053	0.336257	0.996421	0.319045	0.701817	0.153776
CDR20291_2862	211.079	-0.239029	0.240175	-0.995226	0.319626	0.702635	0.15327
CDR20291_0068	107618	0.479023	0.482609	0.99257	0.32092	0.702729	0.153212
CDR20291_1641	1388.48	0.222394	0.22388	0.993365	0.320532	0.702729	0.153212
CDR20291_1897	22071.9	-0.27456	0.276113	-0.994376	0.32004	0.702729	0.153212
CDR20291_2927	45153.8	0.181194	0.182517	0.99275	0.320832	0.702729	0.153212
CDR20291_3212	699.758	0.454455	0.457489	0.993367	0.320531	0.702729	0.153212
CDR20291_3271	202.285	0.261863	0.263485	0.993844	0.320299	0.702729	0.153212
CDR20291_2734	17701	0.462861	0.466899	0.991352	0.321514	0.703572	0.152691
CDR20291_0806	962.029	0.320044	0.323419	0.989564	0.322388	0.703657	0.152639
CDR20291_2540	12252.2	0.324698	0.327886	0.990277	0.322039	0.703657	0.152639
CDR20291_3007	2095.27	-0.263033	0.265762	-0.989731	0.322306	0.703657	0.152639
CDR20291_3243	5821.82	0.282644	0.28561	0.989615	0.322362	0.703657	0.152639
CDR20291_2985	3647.15	-0.35301	0.356932	-0.98901	0.322658	0.703792	0.152556
CDR20291_0380	641.218	-0.366243	0.370989	-0.987207	0.323541	0.70399	0.152434
CDR20291_0647	2193.95	0.480426	0.486696	0.987118	0.323585	0.70399	0.152434
CDR20291_0944	6464.45	0.471272	0.476968	0.988057	0.323125	0.70399	0.152434
CDR20291_2868	1158.06	0.245678	0.248747	0.987661	0.323319	0.70399	0.152434
CDR20291_1544	1097.07	-0.205085	0.208035	-0.98582	0.324221	0.70415	0.152335
CDR20291_2100	1215.07	-0.203986	0.206947	-0.985691	0.324285	0.70415	0.152335
CDR20291_2493	7756.63	0.257206	0.260922	0.985755	0.324253	0.70415	0.152335
CDR20291_2739	989.896	0.302894	0.307515	0.984976	0.324636	0.704458	0.152145
CDR20291_0758	6686.42	0.493277	0.501325	0.983946	0.325142	0.705102	0.151748
CDR20291_1408	4149.27	-0.240231	0.244318	-0.983273	0.325473	0.705367	0.151585
CDR20291_3392	39963.7	0.249631	0.254115	0.982355	0.325925	0.705891	0.151262
CDR20291_0234	1119.27	0.279186	0.284378	0.981743	0.326226	0.70609	0.15114
CDR20291_2602	17485.8	0.126332	0.128764	0.98111	0.326539	0.706313	0.151003
CDR20291_1092	26447	0.388789	0.397262	0.978671	0.327743	0.708462	0.149683
CDR20291_1979	7453.43	0.180648	0.184794	0.977561	0.328291	0.708739	0.149514
CDR20291_2422	682.59	-0.319823	0.327089	-0.977786	0.32818	0.708739	0.149514
CDR20291_2287	5230.81	-0.361678	0.370265	-0.976808	0.328664	0.70909	0.149299
CDR20291_1492	394955	0.395698	0.405783	0.975145	0.329488	0.709371	0.149127
CDR20291_1941	2031.12	0.417779	0.428559	0.974847	0.329636	0.709371	0.149127
CDR20291_2434	92262.8	0.261265	0.268002	0.974863	0.329628	0.709371	0.149127
CDR20291_2887	1180.06	-0.327664	0.335868	-0.975572	0.329276	0.709371	0.149127
CDR20291_1392	441.879	0.209842	0.21583	0.972257	0.330922	0.709872	0.14882
CDR20291_1594	2950.62	-0.160017	0.164462	-0.972972	0.330567	0.709872	0.14882
CDR20291_2309	55.4721	0.331686	0.341031	0.972598	0.330753	0.709872	0.14882
CDR20291_2751	65.7343	-0.251933	0.258971	-0.972824	0.330641	0.709872	0.14882
CDR20291_3216	86306.7	0.342598	0.352051	0.973149	0.330479	0.709872	0.14882
CDR20291_2786	75.3321	0.291372	0.300001	0.971236	0.331431	0.71051	0.14843
CDR20291_2936	59.6418	-0.262977	0.270989	-0.970435	0.33183	0.710913	0.148184
CDR20291_0364	1382.6	-0.168587	0.174045	-0.968643	0.332723	0.712375	0.147291
CDR20291_0440	56027.3	0.225824	0.233738	0.966142	0.333973	0.714143	0.146215
CDR20291_2683	9553.65	0.249917	0.258582	0.966491	0.333799	0.714143	0.146215
CDR20291_1314	630.838	-0.293744	0.304535	-0.964565	0.334763	0.714427	0.146042
CDR20291_2232	587.654	0.379994	0.394282	0.96376	0.335166	0.714427	0.146042
CDR20291_2465	3214.2	0.454868	0.471936	0.963836	0.335128	0.714427	0.146042
CDR20291_2568	151.164	-0.254027	0.263511	-0.964008	0.335042	0.714427	0.146042
CDR20291_2690	44398.6	0.294069	0.304775	0.964872	0.334609	0.714427	0.146042
CDR20291_0028	1586.45	0.221648	0.230699	0.960766	0.33667	0.714694	0.14588
CDR20291_0216	1496.33	-0.148364	0.154233	-0.961949	0.336075	0.714694	0.14588
CDR20291_0408	9807.99	-0.478082	0.497364	-0.961233	0.336435	0.714694	0.14588
CDR20291_0971	33265.8	0.182286	0.189771	0.960555	0.336776	0.714694	0.14588
CDR20291_1167	20992.6	0.240652	0.250211	0.961799	0.33615	0.714694	0.14588
CDR20291_3026	157702	0.222719	0.231447	0.962288	0.335905	0.714694	0.14588
CDR20291_3418	231.435	-0.270951	0.282066	-0.960592	0.336757	0.714694	0.14588
CDR20291_2079	6730.56	0.307333	0.320247	0.959676	0.337218	0.715183	0.145583
CDR20291_2156	587.518	0.370898	0.386942	0.958537	0.337792	0.715853	0.145176
CDR20291_2468	10567.1	0.22727	0.237183	0.958206	0.337959	0.715853	0.145176
CDR20291_0035	1217.77	-0.270402	0.283053	-0.955303	0.339424	0.718505	0.14357
CDR20291_2336	22629.7	0.141122	0.147932	0.953965	0.340102	0.719487	0.142977
CDR20291_3522	144939	0.345558	0.362578	0.953058	0.340561	0.720006	0.142664
CDR20291_3213	216.925	0.4676	0.491043	0.952258	0.340966	0.720411	0.142419
CDR20291_0553	193.06	0.271701	0.285624	0.951253	0.341476	0.720584	0.142315
CDR20291_3294	3717.29	0.165806	0.17426	0.95149	0.341355	0.720584	0.142315
CDR20291_2647	2641.44	-0.299749	0.315345	-0.950542	0.341837	0.720895	0.142128
CDR20291_1220	1579.59	-0.279497	0.294338	-0.949577	0.342327	0.720929	0.142108
CDR20291_2323	459.124	0.315935	0.332581	0.949949	0.342138	0.720929	0.142108
CDR20291_2718	1115.2	0.290584	0.306121	0.949248	0.342495	0.720929	0.142108
CDR20291_0085	44095.3	0.528251	0.557005	0.948377	0.342938	0.72141	0.141818
CDR20291_0673	4254.5	0.134393	0.141981	0.946558	0.343864	0.72258	0.141114
CDR20291_2791	106.431	0.420256	0.444037	0.946444	0.343922	0.72258	0.141114
CDR20291_0540	149.745	-0.349399	0.369424	-0.945795	0.344253	0.722824	0.140967
CDR20291_1128	1349.45	-0.34261	0.362537	-0.945035	0.344641	0.723189	0.140748
CDR20291_1938	45.4087	-0.505125	0.535061	-0.944051	0.345144	0.723792	0.140386
CDR20291_0525	3259.38	-0.405901	0.431136	-0.941469	0.346464	0.724758	0.139807
CDR20291_1944	104.922	0.264634	0.280944	0.941949	0.346219	0.724758	0.139807
CDR20291_2372	8857.89	0.252856	0.268468	0.941849	0.34627	0.724758	0.139807
CDR20291_3319	5505.37	0.238391	0.252885	0.942686	0.345841	0.724758	0.139807
CDR20291_3186	289.906	-0.363037	0.386184	-0.940063	0.347185	0.725815	0.139174
CDR20291_3460	47.4245	0.399583	0.425794	0.938441	0.348018	0.727105	0.138403
CDR20291_3000	375.983	-0.207236	0.221295	-0.93647	0.349031	0.728319	0.137678
CDR20291_3362	1292.77	0.249352	0.26622	0.936637	0.348945	0.728319	0.137678
CDR20291_3093	4958.42	0.200047	0.213743	0.935924	0.349312	0.728455	0.137598
CDR20291_2817	690.374	-0.341021	0.364567	-0.935412	0.349576	0.728554	0.137538
CDR20291_1973	3142.14	-0.35006	0.374998	-0.933498	0.350563	0.728808	0.137387
CDR20291_2761	1834.58	0.212734	0.227792	0.933894	0.350359	0.728808	0.137387
CDR20291_2900	11880	0.295198	0.316213	0.933542	0.35054	0.728808	0.137387
CDR20291_3315	18937.4	0.161933	0.173438	0.93367	0.350474	0.728808	0.137387
CDR20291_2083	35155	0.248439	0.26643	0.932475	0.351091	0.729455	0.137001
CDR20291_0006	7100.36	0.530895	0.57084	0.930024	0.352359	0.730002	0.136676
CDR20291_0231	1003.6	0.216214	0.232156	0.931328	0.351684	0.730002	0.136676
CDR20291_0300	334.145	0.228144	0.245681	0.928618	0.353087	0.730002	0.136676
CDR20291_0710	8048.38	0.289016	0.311097	0.929021	0.352878	0.730002	0.136676
CDR20291_1615	236.63	0.357078	0.38425	0.929285	0.352742	0.730002	0.136676
CDR20291_2039	4918.39	-0.309811	0.333247	-0.929674	0.35254	0.730002	0.136676
CDR20291_2385	12110.9	-0.371457	0.399283	-0.93031	0.35221	0.730002	0.136676
CDR20291_3521	99411.9	-0.141492	0.152123	-0.93012	0.352309	0.730002	0.136676
CDR20291_0079	135940	0.347351	0.374614	0.927223	0.353811	0.73078	0.136213
CDR20291_2660	4338.82	0.361899	0.390374	0.927057	0.353897	0.73078	0.136213
CDR20291_0618	1600.3	0.167461	0.180864	0.925895	0.354501	0.731131	0.136005
CDR20291_1345	11775.8	0.303199	0.327351	0.926218	0.354333	0.731131	0.136005
CDR20291_1139	1708.91	-0.185047	0.199995	-0.925254	0.354834	0.73137	0.135863
CDR20291_0928	4619.89	-0.217728	0.235548	-0.924345	0.355306	0.731897	0.13555
CDR20291_0342	853.502	-0.189607	0.20587	-0.921007	0.357047	0.733418	0.134649
CDR20291_0646	1914.49	0.524491	0.570179	0.91987	0.357641	0.733418	0.134649
CDR20291_0748	5147.47	-0.188827	0.205337	-0.919592	0.357786	0.733418	0.134649
CDR20291_0788	3472.55	-0.264786	0.287788	-0.920071	0.357535	0.733418	0.134649
CDR20291_2616	1070.32	0.465204	0.505735	0.919857	0.357648	0.733418	0.134649
CDR20291_2692	4759.22	0.127193	0.138051	0.92135	0.356868	0.733418	0.134649
CDR20291_2813	1691.5	-0.168609	0.18311	-0.920806	0.357152	0.733418	0.134649
CDR20291_3492	297.032	-0.159891	0.173672	-0.920645	0.357236	0.733418	0.134649
CDR20291_0656	11171.6	-0.18044	0.196464	-0.918438	0.35839	0.733866	0.134383
CDR20291_2236	2911.31	0.369585	0.402597	0.918003	0.358617	0.733866	0.134383
CDR20291_2636	3954.32	-0.141159	0.15378	-0.917925	0.358658	0.733866	0.134383
CDR20291_1122	29299.4	0.246206	0.268693	0.916307	0.359506	0.735154	0.133622
CDR20291_0564	1021.34	-0.479262	0.523442	-0.915597	0.359878	0.73547	0.133435
CDR20291_2949	39787.7	-0.47951	0.524144	-0.914843	0.360274	0.735832	0.133221
CDR20291_2561	21254.3	-0.166238	0.181878	-0.914008	0.360713	0.736282	0.132956
CDR20291_1012	43316	0.248381	0.272418	0.911764	0.361893	0.737495	0.132241
CDR20291_2828	2559.08	-0.334635	0.366881	-0.912107	0.361712	0.737495	0.132241
CDR20291_3503	100.101	0.261713	0.287082	0.91163	0.361964	0.737495	0.132241
CDR20291_0651	2686.05	0.404134	0.443692	0.910844	0.362378	0.737893	0.132007
CDR20291_1151	42284.5	0.400992	0.44111	0.909053	0.363322	0.738956	0.131382
CDR20291_1391	43719.6	-0.328864	0.362026	-0.908399	0.363667	0.738956	0.131382
CDR20291_1501	164.876	0.344754	0.379604	0.908192	0.363777	0.738956	0.131382
CDR20291_2308	93.8754	0.287416	0.316281	0.908735	0.36349	0.738956	0.131382
CDR20291_0571	105.767	0.308667	0.340881	0.905499	0.365201	0.739176	0.131252
CDR20291_0629	8054.13	0.124963	0.137865	0.906412	0.364718	0.739176	0.131252
CDR20291_1277	468.234	-0.382423	0.422277	-0.905622	0.365136	0.739176	0.131252
CDR20291_1298	10892.3	-0.1302	0.143682	-0.906168	0.364847	0.739176	0.131252
CDR20291_2661	6467.82	0.220843	0.243731	0.906095	0.364886	0.739176	0.131252
CDR20291_3368	79.4117	0.314201	0.346657	0.906373	0.364739	0.739176	0.131252
CDR20291_0711	10358.5	0.375942	0.415417	0.904974	0.365479	0.739295	0.131182
CDR20291_0222	20842.5	-0.157684	0.175102	-0.900525	0.367841	0.740286	0.1306
CDR20291_0292	70.7799	0.325813	0.36072	0.903229	0.366404	0.740286	0.1306
CDR20291_0496	366.119	-0.211001	0.23436	-0.900329	0.367945	0.740286	0.1306
CDR20291_0666	574.659	0.205362	0.227785	0.901559	0.367291	0.740286	0.1306
CDR20291_0704	126.447	-0.207495	0.231102	-0.897852	0.369264	0.740286	0.1306
CDR20291_0842	126.09	0.33461	0.372062	0.899339	0.368472	0.740286	0.1306
CDR20291_1736	8552.16	-0.362944	0.40233	-0.902106	0.367001	0.740286	0.1306
CDR20291_1819	626.268	-0.246728	0.274687	-0.898214	0.369071	0.740286	0.1306
CDR20291_1898	6828.56	-0.196297	0.21862	-0.897891	0.369244	0.740286	0.1306
CDR20291_2197	145.216	0.272282	0.302546	0.89997	0.368136	0.740286	0.1306
CDR20291_2348	1143.7	-0.33115	0.367866	-0.900193	0.368018	0.740286	0.1306
CDR20291_2433	1368.6	-0.217006	0.241349	-0.89914	0.368578	0.740286	0.1306
CDR20291_2657	8189.08	0.278418	0.308393	0.9028	0.366632	0.740286	0.1306
CDR20291_3446	15160.3	0.21232	0.235234	0.902591	0.366743	0.740286	0.1306
CDR20291_3467	46.5265	-0.332968	0.370705	-0.898202	0.369078	0.740286	0.1306
CDR20291_0118	97079.5	0.307382	0.343243	0.895522	0.370508	0.741897	0.129657
CDR20291_2459	999.668	0.153658	0.171566	0.895621	0.370455	0.741897	0.129657
CDR20291_1512	1333.36	0.264925	0.295983	0.895069	0.37075	0.74194	0.129631
CDR20291_0048	10098.4	0.13732	0.153885	0.892353	0.372204	0.742951	0.12904
CDR20291_0649	3070.75	0.47971	0.537496	0.892491	0.37213	0.742951	0.12904
CDR20291_0940	2785.14	0.157514	0.176558	0.892142	0.372317	0.742951	0.12904
CDR20291_1149	3578.64	0.430167	0.481848	0.892744	0.371994	0.742951	0.12904
CDR20291_3164	4453.02	0.184962	0.207341	0.892066	0.372357	0.742951	0.12904
CDR20291_2967	732.968	0.294554	0.33036	0.891615	0.372599	0.742994	0.129015
CDR20291_0653	5134.1	0.419027	0.470806	0.890021	0.373454	0.743572	0.128677
CDR20291_1861	26234.9	0.176731	0.198465	0.890488	0.373204	0.743572	0.128677
CDR20291_1942	55831.2	-0.441279	0.495907	-0.889841	0.373551	0.743572	0.128677
CDR20291_0712	27867.9	0.430005	0.485053	0.88651	0.375343	0.745377	0.127624
CDR20291_0993	8232.7	-0.317825	0.35843	-0.886715	0.375232	0.745377	0.127624
CDR20291_1596	360.323	0.279299	0.314834	0.887131	0.375009	0.745377	0.127624
CDR20291_1924	411.595	0.321422	0.362245	0.887307	0.374913	0.745377	0.127624
CDR20291_2085	13384.8	0.27542	0.31108	0.885367	0.375959	0.74616	0.127168
CDR20291_1682	482.964	0.374439	0.423156	0.884872	0.376225	0.746251	0.127115
CDR20291_2584	1070.14	0.271502	0.307049	0.884231	0.376572	0.746498	0.126971
CDR20291_2473	19530.7	0.224024	0.253518	0.883662	0.376878	0.746667	0.126873
CDR20291_1994	732.889	0.366601	0.415086	0.883193	0.377132	0.74673	0.126837
CDR20291_1180	30279.9	0.296787	0.336368	0.882328	0.3776	0.747217	0.126553
CDR20291_2455	899.363	-0.248032	0.281369	-0.881519	0.378037	0.747643	0.126306
CDR20291_0679	1107.09	0.349964	0.397632	0.88012	0.378794	0.748702	0.125691
CDR20291_3225	2257.9	0.269025	0.306085	0.878921	0.379444	0.749546	0.125202
CDR20291_1680	2802.27	0.326732	0.37223	0.877771	0.380068	0.75034	0.124742
CDR20291_1500	1682.93	-0.305831	0.348966	-0.876391	0.380817	0.751248	0.124217
CDR20291_3003	99.3346	-0.242935	0.27729	-0.876103	0.380974	0.751248	0.124217
CDR20291_2829	6618.15	-0.324908	0.371222	-0.875241	0.381443	0.751732	0.123937
CDR20291_0657	1240.71	0.313356	0.35827	0.874637	0.381771	0.75194	0.123817
CDR20291_1116	1309.31	0.384764	0.440493	0.873485	0.382399	0.752296	0.123611
CDR20291_2871	43307.8	-0.165585	0.189549	-0.873576	0.382349	0.752296	0.123611
CDR20291_1318	24118.9	0.126454	0.144859	0.872942	0.382695	0.75244	0.123528
CDR20291_0053	58114.5	0.16014	0.183795	0.871301	0.38359	0.753321	0.12302
CDR20291_2053	5159.31	-0.260786	0.29926	-0.871436	0.383516	0.753321	0.12302
CDR20291_2426	5164.43	0.286908	0.329548	0.870609	0.383968	0.753623	0.122846
CDR20291_1412	53.8673	-0.229468	0.263963	-0.869319	0.384673	0.754568	0.122302
CDR20291_0072	96284.9	0.45048	0.518935	0.868085	0.385348	0.755452	0.121793
CDR20291_3479	455.441	-0.242561	0.279887	-0.866641	0.386139	0.756562	0.121155
CDR20291_2754	1948.54	0.235208	0.2717	0.865693	0.386658	0.757141	0.120823
CDR20291_2762	5137.9	0.17085	0.197633	0.86448	0.387324	0.758004	0.120328
CDR20291_2676	55790.9	0.162149	0.187769	0.863557	0.387831	0.758556	0.120012
CDR20291_2687	5656.17	0.197435	0.228828	0.86281	0.388242	0.758599	0.119988
CDR20291_3173	153.971	-0.195236	0.226309	-0.862698	0.388304	0.758599	0.119988
CDR20291_0056	240676	0.328091	0.381663	0.859636	0.38999	0.758813	0.119865
CDR20291_0066	113794	0.365108	0.424644	0.859797	0.389901	0.758813	0.119865
CDR20291_0102	129542	0.300694	0.349217	0.861052	0.38921	0.758813	0.119865
CDR20291_0165	243.514	-0.199346	0.231596	-0.86075	0.389376	0.758813	0.119865
CDR20291_0476	636.415	-0.26295	0.30518	-0.861624	0.388894	0.758813	0.119865
CDR20291_1129	49043	0.171901	0.199713	0.860736	0.389383	0.758813	0.119865
CDR20291_2672	58905.1	0.206412	0.239985	0.860105	0.389731	0.758813	0.119865
CDR20291_0021	78.0133	0.270707	0.315644	0.857633	0.391095	0.759112	0.119694
CDR20291_0063	66743.9	0.459676	0.536169	0.857333	0.391261	0.759112	0.119694
CDR20291_0240	150014	0.374735	0.437935	0.855688	0.392171	0.759112	0.119694
CDR20291_0297	95.1798	-0.278231	0.324855	-0.856477	0.391734	0.759112	0.119694
CDR20291_0722	1459.6	0.17537	0.204883	0.855953	0.392024	0.759112	0.119694
CDR20291_1270	274.734	-0.23693	0.275934	-0.858647	0.390535	0.759112	0.119694
CDR20291_2250	5334.69	-0.17604	0.205427	-0.856947	0.391474	0.759112	0.119694
CDR20291_2883	221.857	0.30398	0.355018	0.856239	0.391866	0.759112	0.119694
CDR20291_3181	997.339	-0.210984	0.246218	-0.856901	0.391499	0.759112	0.119694
CDR20291_0823	92242.5	0.169774	0.198581	0.854935	0.392587	0.759365	0.119549
CDR20291_2423	607.9	-0.256728	0.300394	-0.854637	0.392752	0.759365	0.119549
CDR20291_0043	10838	0.163711	0.191746	0.853793	0.39322	0.759834	0.119281
CDR20291_1323	557356	-0.40678	0.476939	-0.852898	0.393716	0.759943	0.119219
CDR20291_2990	15534.2	-0.328602	0.385286	-0.852878	0.393727	0.759943	0.119219
CDR20291_0736	308.614	0.188721	0.221627	0.851524	0.394479	0.760903	0.118671
CDR20291_0763	6172.51	-0.220234	0.258743	-0.851168	0.394676	0.760903	0.118671
CDR20291_0029	216.467	0.185197	0.21801	0.849487	0.39561	0.761083	0.118568
CDR20291_0094	132305	0.342197	0.402973	0.849182	0.39578	0.761083	0.118568
CDR20291_0098	9327.3	0.211712	0.249792	0.847555	0.396686	0.761083	0.118568
CDR20291_0375	1903.53	-0.223746	0.263822	-0.848095	0.396385	0.761083	0.118568
CDR20291_0841	71.2259	-0.244783	0.28793	-0.850148	0.395243	0.761083	0.118568
CDR20291_0876	52.9017	0.263027	0.31004	0.848364	0.396235	0.761083	0.118568
CDR20291_1143	10559.6	-0.22455	0.264672	-0.848407	0.396211	0.761083	0.118568
CDR20291_1241	254.148	-0.361639	0.42679	-0.847346	0.396802	0.761083	0.118568
CDR20291_3253	4797.37	-0.31323	0.368865	-0.849173	0.395785	0.761083	0.118568
CDR20291_2241	366.429	0.37911	0.447628	0.846932	0.397033	0.761093	0.118562
CDR20291_2400	3230.5	0.263235	0.311126	0.846072	0.397513	0.761579	0.118285
CDR20291_3274	2244.63	0.11147	0.131858	0.84538	0.397899	0.761886	0.11811
CDR20291_3487	664.699	-0.224745	0.266246	-0.844127	0.398599	0.762792	0.117594
CDR20291_2852	2919.71	-0.255959	0.303394	-0.843651	0.398864	0.762868	0.117551
CDR20291_3358	18834.2	0.119571	0.14186	0.842884	0.399294	0.763255	0.11733
CDR20291_1699	3071.53	0.334177	0.397982	0.83968	0.401088	0.765817	0.115875
CDR20291_1702	429.836	-0.278582	0.331612	-0.840084	0.400861	0.765817	0.115875
CDR20291_0078	86025.8	0.431577	0.517605	0.833796	0.404396	0.766056	0.115739
CDR20291_0381	3753.62	-0.309304	0.370094	-0.835744	0.403299	0.766056	0.115739
CDR20291_0414	1249	-0.185216	0.220766	-0.838969	0.401487	0.766056	0.115739
CDR20291_0654	4001.87	0.374917	0.449151	0.834723	0.403874	0.766056	0.115739
CDR20291_1368	3545.19	-0.227145	0.272025	-0.835015	0.403709	0.766056	0.115739
CDR20291_1814	578.998	-0.2028	0.242297	-0.836988	0.4026	0.766056	0.115739
CDR20291_1916	941.402	-0.146211	0.17455	-0.837645	0.40223	0.766056	0.115739
CDR20291_1981	96.5021	0.291206	0.34912	0.834114	0.404217	0.766056	0.115739
CDR20291_2460	7064	0.352235	0.420471	0.837714	0.402191	0.766056	0.115739
CDR20291_2476	3605.27	0.32414	0.388446	0.834455	0.404025	0.766056	0.115739
CDR20291_2508	5057.83	-0.187898	0.224844	-0.835682	0.403334	0.766056	0.115739
CDR20291_2908	2298.64	-0.221448	0.264421	-0.837483	0.402321	0.766056	0.115739
CDR20291_3224	2928.79	0.353594	0.422551	0.836809	0.4027	0.766056	0.115739
CDR20291_3538	36138.9	0.304614	0.365168	0.834175	0.404182	0.766056	0.115739
CDR20291_1937	2502.38	-0.359331	0.432349	-0.831113	0.40591	0.768492	0.114361
CDR20291_0111	37633.1	-0.208182	0.250921	-0.829674	0.406723	0.769192	0.113965
CDR20291_3241	11531.7	0.212295	0.255884	0.829651	0.406736	0.769192	0.113965
CDR20291_0367	78921.3	0.299116	0.361117	0.828308	0.407496	0.770197	0.113398
CDR20291_1148	35537.8	0.170717	0.206415	0.827055	0.408206	0.770243	0.113372
CDR20291_1478	10377.5	-0.337208	0.407577	-0.827347	0.40804	0.770243	0.113372
CDR20291_3150	19979.1	-0.241543	0.292005	-0.827187	0.408131	0.770243	0.113372
CDR20291_1071	302.157	0.203725	0.246717	0.825746	0.408948	0.770579	0.113183
CDR20291_1341	5248.88	0.169042	0.204809	0.825364	0.409165	0.770579	0.113183
CDR20291_1523	6627.64	0.133274	0.161415	0.825659	0.408998	0.770579	0.113183
CDR20291_1665	644.892	0.197069	0.238909	0.824873	0.409444	0.770579	0.113183
CDR20291_2254	16086.8	-0.175521	0.213032	-0.823921	0.409985	0.770579	0.113183
CDR20291_2387	7262.37	0.149957	0.18186	0.824573	0.409614	0.770579	0.113183
CDR20291_3537	18210.6	0.242341	0.294084	0.824054	0.409909	0.770579	0.113183
CDR20291_0320	114.838	0.30276	0.367933	0.822869	0.410582	0.771272	0.112792
CDR20291_2769	2426.14	-0.133246	0.16209	-0.822052	0.411047	0.771716	0.112543
CDR20291_1279	47.8353	-0.282167	0.343956	-0.820357	0.412013	0.772973	0.111836
CDR20291_1934	1023.24	0.326123	0.397918	0.819573	0.41246	0.772973	0.111836
CDR20291_2010	8150.58	-0.272726	0.332824	-0.819429	0.412542	0.772973	0.111836
CDR20291_2793	82.8182	0.34619	0.422561	0.819267	0.412634	0.772973	0.111836
CDR20291_1221	63235.3	-0.319205	0.39011	-0.818244	0.413218	0.773636	0.111464
CDR20291_0589	51.7554	0.297307	0.363613	0.817647	0.413559	0.773844	0.111347
CDR20291_1511	5723.06	-0.247128	0.30259	-0.816709	0.414095	0.773988	0.111266
CDR20291_3197	874.487	0.192412	0.235482	0.817099	0.413872	0.773988	0.111266
CDR20291_0083	106528	0.460266	0.565968	0.813237	0.416082	0.774176	0.11116
CDR20291_0202	248.63	-0.275648	0.339491	-0.811945	0.416823	0.774176	0.11116
CDR20291_0204	1163.98	-0.244624	0.301157	-0.812281	0.41663	0.774176	0.11116
CDR20291_0314	7535.02	-0.24595	0.302944	-0.811865	0.416869	0.774176	0.11116
CDR20291_0341	729.325	-0.295512	0.364083	-0.811661	0.416986	0.774176	0.11116
CDR20291_0405	10446	-0.230739	0.286337	-0.805829	0.420341	0.774176	0.11116
CDR20291_0425	263.952	-0.195505	0.242519	-0.806141	0.420161	0.774176	0.11116
CDR20291_0616	419.162	0.149128	0.184087	0.810092	0.417887	0.774176	0.11116
CDR20291_0638	3106.43	-0.199648	0.244867	-0.815332	0.414882	0.774176	0.11116
CDR20291_0707	90.0813	0.378379	0.465322	0.813156	0.416129	0.774176	0.11116
CDR20291_0719	7947.29	0.173632	0.21386	0.811896	0.416851	0.774176	0.11116
CDR20291_0796	67.1739	-0.368605	0.457014	-0.806551	0.419925	0.774176	0.11116
CDR20291_1014	162791	-0.309203	0.381809	-0.809837	0.418034	0.774176	0.11116
CDR20291_1553	3377.02	0.271198	0.33428	0.811289	0.4172	0.774176	0.11116
CDR20291_1583	1391.55	-0.285465	0.353821	-0.806808	0.419777	0.774176	0.11116
CDR20291_1725	1220.47	-0.134782	0.166519	-0.809409	0.41828	0.774176	0.11116
CDR20291_1812	2531.91	0.346893	0.425958	0.814382	0.415426	0.774176	0.11116
CDR20291_2124	1004.37	-0.145415	0.179809	-0.808719	0.418677	0.774176	0.11116
CDR20291_2252	34051.2	-0.108173	0.133575	-0.809829	0.418038	0.774176	0.11116
CDR20291_2342	3220.87	0.162056	0.19871	0.815541	0.414763	0.774176	0.11116
CDR20291_2462	6132.51	0.176275	0.218708	0.805985	0.420252	0.774176	0.11116
CDR20291_2605	19659.9	-0.349603	0.433895	-0.80573	0.420398	0.774176	0.11116
CDR20291_2713	3657.69	-0.349237	0.433168	-0.80624	0.420104	0.774176	0.11116
CDR20291_2742	7482.06	0.152491	0.188937	0.807103	0.419607	0.774176	0.11116
CDR20291_2864	265.788	-0.155304	0.191741	-0.809969	0.417958	0.774176	0.11116
CDR20291_2891	174.016	-0.246179	0.304504	-0.808459	0.418827	0.774176	0.11116
CDR20291_3457	8258.28	0.140451	0.173292	0.810486	0.417661	0.774176	0.11116
CDR20291_0217	4698.13	-0.249987	0.311362	-0.802882	0.422043	0.775932	0.110176
CDR20291_0648	3353.61	0.474858	0.591193	0.803219	0.421848	0.775932	0.110176
CDR20291_1991	221.781	0.357998	0.44589	0.802885	0.422041	0.775932	0.110176
CDR20291_3113	8510.95	-0.266662	0.332634	-0.801666	0.422746	0.776802	0.10969
CDR20291_0067	225890	0.401717	0.503618	0.797662	0.425067	0.78001	0.1079
CDR20291_0371	165568	0.279359	0.352214	0.793151	0.42769	0.78001	0.1079
CDR20291_0655	9422.15	0.380204	0.476827	0.797363	0.42524	0.78001	0.1079
CDR20291_0668	361.142	-0.180126	0.226888	-0.793896	0.427256	0.78001	0.1079
CDR20291_1198	22516.7	-0.254675	0.319805	-0.796343	0.425833	0.78001	0.1079
CDR20291_1648	375.756	0.182801	0.230434	0.79329	0.427609	0.78001	0.1079
CDR20291_2532	230.491	0.179909	0.226353	0.794819	0.426719	0.78001	0.1079
CDR20291_2695	1737.31	0.209548	0.263436	0.795441	0.426357	0.78001	0.1079
CDR20291_2894	305.569	0.176501	0.222094	0.794715	0.426779	0.78001	0.1079
CDR20291_3056	424.208	-0.286889	0.361741	-0.793078	0.427732	0.78001	0.1079
CDR20291_3074	1972.84	-0.345739	0.433954	-0.796718	0.425615	0.78001	0.1079
CDR20291_3469	14822.6	-0.301895	0.379316	-0.795894	0.426094	0.78001	0.1079
CDR20291_3527	18985.2	-0.177702	0.223923	-0.793584	0.427438	0.78001	0.1079
CDR20291_3531	5598.97	0.106334	0.133499	0.796512	0.425734	0.78001	0.1079
CDR20291_2939	179.34	0.188719	0.23844	0.791471	0.428669	0.781295	0.107185
CDR20291_1737	4160	-0.242249	0.306266	-0.790976	0.428958	0.7814	0.107127
CDR20291_2658	12878.5	0.115417	0.146211	0.789386	0.429886	0.782667	0.106423
CDR20291_0934	1284.78	0.111265	0.141382	0.786986	0.43129	0.783953	0.10571
CDR20291_1505	610.349	-0.380997	0.48428	-0.786729	0.431441	0.783953	0.10571
CDR20291_2255	2588.52	-0.159932	0.203324	-0.786588	0.431523	0.783953	0.10571
CDR20291_2688	2066.37	0.243221	0.309029	0.787052	0.431252	0.783953	0.10571
CDR20291_0963	291.167	-0.183394	0.233575	-0.785159	0.43236	0.785051	0.105102
CDR20291_1047	24634.5	-0.232189	0.296147	-0.784031	0.433022	0.785829	0.104672
CDR20291_0074	105514	0.45903	0.587143	0.781802	0.434331	0.78635	0.104384
CDR20291_1196	111.502	0.258911	0.331232	0.781661	0.434414	0.78635	0.104384
CDR20291_1860	17836.5	0.129063	0.164814	0.783086	0.433577	0.78635	0.104384
CDR20291_1890	179.947	0.191054	0.244468	0.781509	0.434503	0.78635	0.104384
CDR20291_2732	726.384	0.261857	0.3348	0.782129	0.434139	0.78635	0.104384
CDR20291_2823	551.802	0.214173	0.274174	0.781158	0.434709	0.78635	0.104384
CDR20291_3390	13290.3	0.236644	0.303202	0.780483	0.435107	0.786647	0.10422
CDR20291_3064	7713.49	0.248121	0.31809	0.780033	0.435371	0.786703	0.104189
CDR20291_3206	360.247	-0.161224	0.207088	-0.77853	0.436257	0.787518	0.103739
CDR20291_3470	205.46	0.347754	0.446713	0.778474	0.43629	0.787518	0.103739
CDR20291_3438	4021.15	-0.341669	0.43927	-0.77781	0.436681	0.787802	0.103583
CDR20291_0071	97637.1	0.338164	0.435142	0.777134	0.43708	0.787822	0.103572
CDR20291_2090	288.31	-0.237841	0.306103	-0.776999	0.437159	0.787822	0.103572
CDR20291_1923	408.541	0.133327	0.171838	0.775887	0.437815	0.788161	0.103385
CDR20291_2731	3445.42	0.102847	0.132489	0.776264	0.437593	0.788161	0.103385
CDR20291_1881	5898.41	-0.323147	0.416807	-0.775292	0.438167	0.788373	0.103268
CDR20291_3507	826.735	0.154492	0.199398	0.774794	0.438461	0.788482	0.103208
CDR20291_0024	997.64	-0.127062	0.164826	-0.770885	0.440775	0.789273	0.102773
CDR20291_0055	111153	0.285157	0.369828	0.771053	0.440676	0.789273	0.102773
CDR20291_0547	192.057	-0.268609	0.347648	-0.772646	0.439732	0.789273	0.102773
CDR20291_1360	1600.4	-0.282996	0.366909	-0.771299	0.44053	0.789273	0.102773
CDR20291_1514	2845.67	-0.278865	0.360485	-0.773583	0.439177	0.789273	0.102773
CDR20291_1857	8659.03	-0.294412	0.38135	-0.772026	0.440099	0.789273	0.102773
CDR20291_3229	16397.6	0.388862	0.503281	0.772654	0.439727	0.789273	0.102773
CDR20291_3477	45610.7	-0.367713	0.476202	-0.772179	0.440009	0.789273	0.102773
CDR20291_2886	1075.43	-0.196711	0.255746	-0.769164	0.441796	0.790681	0.101998
CDR20291_0279	2468.91	0.196755	0.256611	0.766743	0.443234	0.792818	0.100826
CDR20291_3437	3952.85	-0.349037	0.455446	-0.766363	0.443461	0.792818	0.100826
CDR20291_2201	307.445	0.261603	0.341919	0.765104	0.44421	0.792895	0.100784
CDR20291_2516	1496.82	0.17568	0.229553	0.765315	0.444084	0.792895	0.100784
CDR20291_3494	147.555	0.310277	0.405308	0.765533	0.443954	0.792895	0.100784
CDR20291_2037	8703.17	-0.172315	0.225608	-0.763782	0.444997	0.793041	0.100704
CDR20291_2347	681.271	-0.167944	0.219785	-0.764126	0.444792	0.793041	0.100704
CDR20291_3441	3534.59	-0.291279	0.380975	-0.764562	0.444533	0.793041	0.100704
CDR20291_0351	1813.17	0.219872	0.288919	0.761014	0.446649	0.793474	0.100467
CDR20291_0353	18576.7	-0.293644	0.386863	-0.759037	0.44783	0.793474	0.100467
CDR20291_0603	272.504	0.270221	0.355687	0.759715	0.447425	0.793474	0.100467
CDR20291_0650	4446.59	0.400808	0.526807	0.760824	0.446762	0.793474	0.100467
CDR20291_0745	20390.8	-0.347825	0.457566	-0.760163	0.447157	0.793474	0.100467
CDR20291_1194	3359.62	-0.182478	0.240272	-0.759462	0.447576	0.793474	0.100467
CDR20291_1705	6117.38	-0.167158	0.219205	-0.762563	0.445724	0.793474	0.100467
CDR20291_1894	359.664	0.173036	0.22786	0.759396	0.447616	0.793474	0.100467
CDR20291_2345	1656.45	-0.284453	0.373999	-0.76057	0.446914	0.793474	0.100467
CDR20291_2506	16477.4	0.315714	0.414444	0.761778	0.446192	0.793474	0.100467
CDR20291_2735	300.664	-0.130295	0.17154	-0.75956	0.447518	0.793474	0.100467
CDR20291_0460	1182.7	0.168204	0.222111	0.757296	0.448872	0.793833	0.100271
CDR20291_0526	5387.94	-0.338569	0.447843	-0.756	0.449649	0.793833	0.100271
CDR20291_0617	250.845	0.166559	0.220411	0.755677	0.449843	0.793833	0.100271
CDR20291_0906	5522.14	-0.401247	0.530957	-0.755707	0.449825	0.793833	0.100271
CDR20291_1603	139.894	-0.203125	0.268842	-0.755553	0.449917	0.793833	0.100271
CDR20291_2269	6553.74	0.161977	0.21396	0.757045	0.449023	0.793833	0.100271
CDR20291_2628	45713	0.35667	0.470412	0.758208	0.448326	0.793833	0.100271
CDR20291_2639	5502.72	-0.346922	0.457849	-0.757722	0.448618	0.793833	0.100271
CDR20291_0166	335.459	-0.162217	0.215814	-0.751653	0.45226	0.794892	0.0996919
CDR20291_0798	684.461	0.175211	0.233175	0.751413	0.452404	0.794892	0.0996919
CDR20291_1228	1574.07	0.233038	0.309538	0.752858	0.451535	0.794892	0.0996919
CDR20291_1230	461.621	0.240904	0.31994	0.752966	0.451471	0.794892	0.0996919
CDR20291_1475	381.661	-0.156193	0.207819	-0.751585	0.452301	0.794892	0.0996919
CDR20291_2457	1459.27	0.299152	0.397182	0.753187	0.451337	0.794892	0.0996919
CDR20291_3396	38163.4	0.270633	0.359679	0.752429	0.451793	0.794892	0.0996919
CDR20291_3427	8229.42	0.115659	0.153911	0.751467	0.452372	0.794892	0.0996919
CDR20291_0872	2208.76	-0.307832	0.411047	-0.748898	0.453918	0.794914	0.0996798
CDR20291_0899	15924.4	-0.308931	0.411677	-0.750422	0.453001	0.794914	0.0996798
CDR20291_1173	6664.03	0.183634	0.245287	0.74865	0.454068	0.794914	0.0996798
CDR20291_1684	79.9069	-0.223799	0.298702	-0.749239	0.453713	0.794914	0.0996798
CDR20291_2036	6678.53	0.139689	0.186437	0.749255	0.453704	0.794914	0.0996798
CDR20291_2596	189.868	0.244583	0.326511	0.749079	0.45381	0.794914	0.0996798
CDR20291_2806	477.896	0.134061	0.178695	0.750222	0.453121	0.794914	0.0996798
CDR20291_0733	150.771	0.30968	0.414126	0.747791	0.454586	0.794995	0.0996357
CDR20291_0804	45045.2	0.312354	0.417644	0.747895	0.454524	0.794995	0.0996357
CDR20291_0073	168101	0.370958	0.497146	0.746175	0.455561	0.79505	0.0996054
CDR20291_2283	10790	0.23083	0.308906	0.747249	0.454913	0.79505	0.0996054
CDR20291_3275	2569.14	0.130232	0.174526	0.746203	0.455545	0.79505	0.0996054
CDR20291_3523	127867	0.218948	0.293306	0.746483	0.455376	0.79505	0.0996054
[truncated: 1,439 more rows]
